# Supplementary material for: Can an HLB-resistant interstock block the long-distance movement of ‘Candidatus Liberibacter asiaticus’ within citrus trees?
Source: Front Plant Sci. 2026 Mar 25;17:1733981. doi: 10.3389/fpls.2026.1733981 (PMC13057377; doi:10.3389/fpls.2026.1733981)
Supplement: Supplementary file 1 [file DataSheet1.xlsx]

## Sheet: IE1
				Ct leaf: October of 2020 (6 months)				Ct leaf: March of 2021 (12 months)				Ct scion bark: March of 2022 (24 months)				Ct root: october of 2020 (6 months)				Ct root: March of 2021 (12 monthts)				Ct root: March of 2022 (24 months)				Ct interstock bark: March of 2021 (12 months)				Ct interstock bark: March of 2022 (24 months)				Ct rootstock bark: March of 2021 (12 months)				Ct rootstock bark: March of 2022 (24 months)				Ct leaves of interstock: March of 2022 (24 months)				Ct rootstocks leaves: March of 2022 (24 months)
Experiment	Genotype as interstock	Acronym	#Plant ID	CLas	CT (RNR)	Log (RNR)	Result	#Plant ID	CT (RNR)	Log (RNR)	Result	#Plant ID	CT (RNR)	Log (RNR)	Result	#Plant ID	CT (RNR)	Log (RNR)	Result	#Plant ID	CT (RNR)	Log (RNR)	Result	#Plant ID	CT (RNR)	Log (RNR)	Result	#Plant ID	CT (RNR)	Log (RNR)	Result	#Plant ID	CT (RNR)	Log (RNR)	Result	#Plant ID	CT (RNR)	Log (RNR)	Result	#Plant ID	CT (RNR)	Log (RNR)	Result	#Plant ID	CT (RNR)	Log (RNR)	Result	#Plant ID	CT (RNR)
interstock I	Valencia sweet orange	VSWO	32	(-)	na	#VALUE!		32	na	#VALUE!		32	34.9	2.55067	Negative	32	na	#VALUE!		32	na	#VALUE!		32	39.1	1.32385	Negative	32	na	#VALUE!		32	39.1	1.32385	Negative	32	na	#VALUE!		32	na	#VALUE!		32	na	#VALUE!		32	na
interstock I	Valencia sweet orange	VSWO	37	(-)	na	#VALUE!		37	na	#VALUE!		37	Und	#VALUE!	Negative	37	na	#VALUE!		37	na	#VALUE!		37	Und	#VALUE!	Negative	37	na	#VALUE!		37	Undetermined	#VALUE!	Negative	37	na	#VALUE!		37	na	#VALUE!		37	na	#VALUE!		37	na
interstock I	Valencia sweet orange	VSWO	38	(-)	na	#VALUE!		38	na	#VALUE!		38	Und	#VALUE!	Negative	38	na	#VALUE!		38	na	#VALUE!		38	Und	#VALUE!	Negative	38	na	#VALUE!		38	Undetermined	#VALUE!	Negative	38	na	#VALUE!		38	na	#VALUE!		38	na	#VALUE!		38	na
interstock I	Valencia sweet orange	VSWO	4c	(-)	na	#VALUE!		4c	na	#VALUE!		4c	Und	#VALUE!	Negative	4c	na	#VALUE!		4c	na	#VALUE!		4c	Und	#VALUE!	Negative	4c	na	#VALUE!		4c	Undetermined	#VALUE!	Negative	4c	na	#VALUE!		4c	na	#VALUE!		4c	na	#VALUE!		4c	na
interstock I	Valencia sweet orange	VSWO	5c	(-)	na	#VALUE!		5c	na	#VALUE!		5c	Und	#VALUE!	Negative	5c	na	#VALUE!		5c	na	#VALUE!		5c	Und	#VALUE!	Negative	5c	na	#VALUE!		5c	Undetermined	#VALUE!	Negative	5c	na	#VALUE!		5c	na	#VALUE!		5c	na	#VALUE!		5c	na
			Mean
			SD
		CLas positives	SE
interstock I	Valencia sweet orange	VSWO	2	(+)	33.4058	2.98714	CLas	2	37.0187	1.93179	Negative	2	Und	#VALUE!	Negative	2	Und	#VALUE!	Negative	2	Und	#VALUE!	Negative	2	36.0854	2.20442	Negative	2	Und	#VALUE!	Negative	2	Und	#VALUE!	Negative	2	35.0471	2.50769	Negative	2	Und	#VALUE!	Negative
interstock I	Valencia sweet orange	VSWO	6	(+)	24.7724	5.50895	CLas	6	20.2138	6.84052	CLas	6	20.4432	6.7735	CLas	6	Und	#VALUE!	Negative	6	25.2012	5.38368	CLas	6	23.1349	5.98725	CLas	6	25.2536	5.36837	CLas	6	22.4178	6.19672	CLas	6	27.3085	4.76814	CLas	6	24.2576	5.65933	CLas
interstock I	Valencia sweet orange	VSWO	8	(+)	17.3482	7.67756	CLas	8	23.5892	5.85456	CLas	8	21.7031	6.40548	CLas	8	23.2934	5.94096	CLas	8	29.4593	4.13991	CLas	8	30.8564	3.7318	CLas	8	26.5049	5.00289	CLas	8	24.4289	5.60929	CLas	8	28.2109	4.50456	CLas	8	25.884	5.18425	CLas
interstock I	Valencia sweet orange	VSWO	10	(+)	Und	#VALUE!	Negative	10	36.0243	2.22227	Negative	10	37.0105	1.93419	Negative	10	37.0717	1.91631	Negative	10	38.3579	1.54063	Negative	10	Und	#VALUE!	Negative	10	35.0105	2.51839	Negative	10	Und	#VALUE!	Negative	10	Und	#VALUE!	Negative	10	Und	#VALUE!	Negative	10	35.6	2.3462	Negative
interstock I	Valencia sweet orange	VSWO	13	(+)	34.2201	2.74927	Negative	13	Und	#VALUE!	Negative	13	Und	#VALUE!	Negative	13	37.6978	1.73343	Negative	13	Und	#VALUE!	Negative	13	Und	#VALUE!	Negative	13	Und	#VALUE!	Negative	13	Und	#VALUE!	Negative	13	Und	#VALUE!	Negative	13	Und	#VALUE!	Negative	13	34.9	2.55067	Negative
interstock I	Valencia sweet orange	VSWO	14	(+)	19.1996	7.13677	CLas	14	19.3013	7.10704	CLas	14	21.0465	6.59729	CLas	14	36.1039	2.19901	Negative	14	24.9629	5.45329	CLas	14	22.884	6.06054	CLas	14	25.4016	5.32517	CLas	14	22.1623	6.27136	CLas	14	25.3296	5.34619	CLas	14	21.3189	6.5177	CLas
interstock I	Valencia sweet orange	VSWO	15	(+)	33.9723	2.82165	CLas	15	35.0717	2.50053	Negative	15	Und	#VALUE!	Negative	15	Und	#VALUE!	Negative	15	Und	#VALUE!	Negative	15	Und	#VALUE!	Negative	15	Und	#VALUE!	Negative	15	Und	#VALUE!	Negative	15	37.3831	1.82537	Negative	15	36.2	2.17094	Negative
interstock I	Valencia sweet orange	VSWO	16	(+)	21.5037	6.46373	CLas	16	21.3412	6.51119	CLas	16	23.016	6.02198	CLas	16	27.4612	4.72354	CLas	16	31.7787	3.46241	CLas	16	Und	#VALUE!	Negative	16	28.3862	4.45334	CLas	16	24.718	5.52482	CLas	16	31.0236	3.68296	CLas	16	27.7422	4.64146	CLas	16	34.8	2.57988	Negative
interstock I	Valencia sweet orange	VSWO	17	(+)	34.2598	2.73767	Negative	17	37.2446	1.86581	Negative	17	Und	#VALUE!	Negative	17	36.7242	2.01784	Negative	17	Und	#VALUE!	Negative	17	Und	#VALUE!	Negative	17	Und	#VALUE!	Negative	17	Und	#VALUE!	Negative	17	Und	#VALUE!	Negative	17	Und	#VALUE!	Negative	17	35.8	2.28778	Negative	17	33.2519
interstock I	Valencia sweet orange	VSWO	18	(+)	34.1435	2.77165	Negative	18	19.3348	7.09725	CLas	18	21.3942	6.49571	CLas	18	Und	#VALUE!	Negative	18	23.3873	5.91354	CLas	18	28.0962	4.53806	CLas	18	25.2693	5.3638	CLas	18	22.4827	6.17775	CLas	18	25.8393	5.19729	CLas	18	23.7961	5.79413	CLas	18	32.1581	3.35157	CLas
interstock I	Valencia sweet orange	VSWO	22	(+)	35.935	2.24836	Negative	22	35.5996	2.34632	Negative	22	Und	#VALUE!	Negative	22	37.4507	1.80561	Negative	22	Und	#VALUE!	Negative	22	Und	#VALUE!	Negative	22	Und	#VALUE!	Negative	22	Und	#VALUE!	Negative	22	Und	#VALUE!	Negative	22	37	1.93726	Negative	22	36.1	2.20015	Negative
interstock I	Valencia sweet orange	VSWO	23	(+)	15.2575	8.28825	CLas	23	18.5357	7.33069	CLas	23	20.3701	6.79486	CLas	23	35.4619	2.38653	Negative	23	22.7298	6.10559	CLas	23	30.2504	3.90882	CLas	23	25.2068	5.38204	CLas	23	21.5217	6.45847	CLas	23	25.9565	5.16306	CLas	23	22.1495	6.27509	CLas	23	18.5013	7.34074	CLas
interstock I	Valencia sweet orange	VSWO	24	(+)	19.9931	6.90497	CLas	24	19.0222	7.18857	CLas	24	21.6639	6.41693	CLas	24	26.8137	4.91269	CLas	24	28.2791	4.48464	CLas	24	27.2738	4.77829	CLas	24	26.5294	4.99573	CLas	24	23.6185	5.84598	CLas	24	29.8139	4.03631	CLas	24	25.6444	5.25423	CLas	24	32.6724	3.20135	CLas
interstock I	Valencia sweet orange	VSWO	25	(+)	17.827	7.5377	CLas	25	17.5921	7.60631	CLas	25	20.8099	6.66639	CLas	25	35.1066	2.49031	Negative	25	26.1376	5.11015	CLas	25	24.4633	5.59922	CLas	25	25.1766	5.39088	CLas	25	21.5225	6.45825	CLas	25	26.4479	5.01953	CLas	25	23.306	5.93728	CLas
interstock I	Valencia sweet orange	VSWO	26	(+)	16.9427	7.79599	CLas	26	19.3928	7.08032	CLas	26	21.4147	6.48974	CLas	26	Und	#VALUE!	Negative	26	24.9325	5.46218	CLas	26	31.4604	3.55538	CLas	26	25.0906	5.41599	CLas	26	22.3791	6.20804	CLas	26	26.329	5.05426	CLas	26	22.8458	6.07169	CLas					26	24.3317
interstock I	Valencia sweet orange	VSWO	27	(+)	18.5492	7.32674	CLas	27	18.1018	7.45742	CLas	27	21.1912	6.55501	CLas	27	37.7	1.73279	Negative	27	26.2525	5.07661	CLas	27	31.2795	3.60822	CLas	27	26.0418	5.13814	CLas	27	22.4525	6.18658	CLas	27	29.7364	4.05896	CLas	27	24.3325	5.63744	CLas	27	23.2306	5.95929	CLas
interstock I	Valencia sweet orange	VSWO	29	(+)	18.5044	7.33984	CLas	29	18.5279	7.33296	CLas	29	21.4006	6.49385	CLas	29	39.1	1.32385	Negative	29	24.0955	5.70668	CLas	29	33.0929	3.07853	CLas	29	24.765	5.5111	CLas	29	23.0663	6.00728	CLas	29	27.0306	4.84932	CLas	29	24.8514	5.48588	CLas	29	35.1	2.49225	Negativo	29	35.1
interstock I	Valencia sweet orange	VSWO	30	(+)	31.4538	3.55729	CLas	30	36.6071	2.05203	Negative	30	Und	#VALUE!	Negative	30	Und	#VALUE!	Negative	30	Und	#VALUE!	Negative	30	Und	#VALUE!	Negative	30	Und	#VALUE!	Negative	30	36.6	2.0541	Negative	30	Und	#VALUE!	Negative	30	Und	#VALUE!	Negative	30	Undetermined	#VALUE!	Negativo
interstock I	Valencia sweet orange	VSWO	31	(+)	16.9672	7.78885	CLas	31	18.4032	7.36937	CLas	31	21.5045	6.4635	CLas	31	23.7489	5.80792	CLas	31	25.1751	5.3913	CLas	31	26.4241	5.02648	CLas	31	25.6499	5.25263	CLas	31	23.513	5.87683	CLas	31	27.788	4.62809	CLas	31	23.6214	5.84515	CLas	31	34.3	2.72593	Negativo
interstock I	Valencia sweet orange	VSWO	34	(+)	31.8492	3.4418	CLas	34	35.7099	2.3141	Negative	34	37	1.93726	Negative	34	Und	#VALUE!	Negative	34	na	#VALUE!		34	Und	#VALUE!	Negative	34	Und	#VALUE!	Negative	34	Undetermined	#VALUE!	Negative	34	36.3687	2.12167	Negative	34	Und	#VALUE!	Negative
			Mean		22.5031	6.17182			19.4463	7.06468			21.3298	6.51452			25.3293	5.34628			26.0326	5.14083			28.1105	4.53387			25.773	5.21667			22.8569	6.06845			27.5679	4.69239			24.1458	5.69197			26.6406	4.96324			28.7918
			SD		6.7367	1.96779			1.63945	0.478884			0.688751	0.201184			2.11275	0.617133			2.61647	0.764272			3.56548	1.04148			0.992861	0.290015			1.03396	0.30202			1.80632	0.527626			1.74552	0.509866			6.94508	2.02866			6.30754
			SE		1.68418	0.491948			0.473269	0.138242			0.198825	0.0580768			1.05637	0.308567			0.75531	0.220626			1.07503	0.314017			0.286614	0.0837201			0.286614	0.0871857			0.298479	0.0871857			0.52144	0.152313			0.872759	0.254933			4.91091
interstock I	E. Glauca × C. Sinensis	ADL-FDC12	3	(-)	na	#VALUE!		3	na	#VALUE!		3	Und	#VALUE!	Negative	3	na	#VALUE!		3	na	#VALUE!		3	37.8886	1.6777	Negative	3	na	#VALUE!		3	na	#VALUE!		3	na	#VALUE!		3	na	#VALUE!		3	na	#VALUE!		3	na
interstock I	E. Glauca × C. Sinensis	ADL-FDC12	5c	(-)	na	#VALUE!		5c	na	#VALUE!		5c	35.6691	2.32601	Negative	5c	na	#VALUE!		5c	na	#VALUE!		5c				5c	na	#VALUE!		5c	na	#VALUE!		5c	na	#VALUE!		5c	na	#VALUE!		5c	na	#VALUE!		5c	na
interstock I	E. Glauca × C. Sinensis	ADL-FDC12	15	(-)	na	#VALUE!		15	na	#VALUE!		15	34.0364	2.80292	Negative	15	na	#VALUE!		15	na	#VALUE!		15	Und	#VALUE!	Negative	15	na	#VALUE!		15	na	#VALUE!		15	na	#VALUE!		15	na	#VALUE!		15	na	#VALUE!		15	na
interstock I	E. Glauca × C. Sinensis	ADL-FDC12	29c	(-)	na	#VALUE!		29c	na	#VALUE!		29c	Und	#VALUE!	Negative	29c	na	#VALUE!		29c	na	#VALUE!		29c				29c	na	#VALUE!		29c	na	#VALUE!		29c	na	#VALUE!		29c	na	#VALUE!		29c	na	#VALUE!		29c	na
interstock I	E. Glauca × C. Sinensis	ADL-FDC12	30c	(-)	na	#VALUE!		30c	na	#VALUE!		30c	Und	#VALUE!	Negative	30c	na	#VALUE!		30c	na	#VALUE!		30c				30c	na	#VALUE!		30c	na	#VALUE!		30c	na	#VALUE!		30c	na	#VALUE!		30c	na	#VALUE!		30c	na
interstock I	E. Glauca × C. Sinensis	ADL-FDC12	31	(-)	na	#VALUE!		31	na	#VALUE!		31	34.4922	2.66978	Negative	31	na	#VALUE!		31	na	#VALUE!		31	Und	#VALUE!	Negative	31	na	#VALUE!		31	na	#VALUE!		31	na	#VALUE!		31	na	#VALUE!		31	na	#VALUE!		31	na
interstock I	E. Glauca × C. Sinensis	ADL-FDC12	32	(-)	na	#VALUE!		32	na	#VALUE!		32	35.5258	2.36788	Negative	32	na	#VALUE!		32	na	#VALUE!		32	36.9625	1.9482	Negative	32	na	#VALUE!		32	na	#VALUE!		32	na	#VALUE!		32	na	#VALUE!		32	na	#VALUE!		32	na
			Mean
			SD
			SE
interstock I	E. Glauca × C. Sinensis	ADL-FDC12	1	(+)	18.8242	7.24643	CLas	1	21.3365	6.51256	CLas	1	20.9667	6.62058	CLas	1	39.1418	1.31164	Negative	1	25.7917	5.21121	CLas	1	25.0868	5.41711	CLas	1	30.6871	3.78125	CLas	1	24.395	5.61919	CLas	1	26.8	4.91668	CLas	1	23.2398	5.95662	CLas	1	Und	#VALUE!	Negative
interstock I	E. Glauca × C. Sinensis	ADL-FDC12	2	(+)	19.2431	7.12405	CLas	2	20.782	6.67453	CLas	2	21.5948	6.43712	CLas	2	35.2	2.46304	Negative	2	25.5533	5.28083	CLas	2	22.3498	6.21658	CLas	2	27.9451	4.5822	CLas	2	21.4119	6.49054	CLas	2	26.3	5.06273	CLas	2	21.7606	6.38868	CLas	2	27.1221	4.8226	CLas	2	22.2754
interstock I	E. Glauca × C. Sinensis	ADL-FDC12	4	(+)	19.0261	7.18743	CLas	4	20.9291	6.63156	CLas	4	20.0315	6.89375	CLas	4	Und	#VALUE!	Negative	4	25.4216	5.31932	CLas	4	24.7899	5.50384	CLas	4	27.5589	4.69499	CLas	4	24.1299	5.69662	CLas	4	25.4	5.32562	CLas	4	23.5046	5.87927	CLas
interstock I	E. Glauca × C. Sinensis	ADL-FDC12	6	(+)	26.4452	5.02031	CLas	6	19.5724	7.02787	CLas	6	21.1509	6.56678	CLas	6	Und	#VALUE!	Negative	6	25.7093	5.23528	CLas	6	24.5362	5.57792	CLas	6	26.4425	5.02109	CLas	6	26.7719	4.92489	CLas	6	26.7	4.94589	CLas	6	26.7865	4.92063	CLas
interstock I	E. Glauca × C. Sinensis	ADL-FDC12	7	(+)	18.3309	7.39052	CLas	7	18.7729	7.26138	CLas	7	20.5821	6.73294	CLas	7	Und	#VALUE!	Negative	7	24.857	5.48423	CLas	7	25.9563	5.16312	CLas	7	26.5582	4.9873	CLas	7	22.4879	6.17624	CLas	7	26.2	5.09194	CLas	7	22.2015	6.2599	CLas
interstock I	E. Glauca × C. Sinensis	ADL-FDC12	8	(+)	21.8665	6.35775	CLas	8	20.7557	6.68223	CLas	8	21.1477	6.56773	CLas	8	Und	#VALUE!	Negative	8	30.2517	3.90844	CLas	8	23.2048	5.96684	CLas	8	28.7449	4.34857	CLas	8	23.7366	5.81151	CLas	8	27	4.85826	CLas	8	24.2874	5.65061	CLas
interstock I	E. Glauca × C. Sinensis	ADL-FDC12	9	(+)	19.8902	6.93502	CLas	9	28.6187	4.38545	CLas	9	21.5123	6.46122	CLas	9	Und	#VALUE!	Negative	9	26.6206	4.9691	CLas	9	32.9438	3.12207	CLas	9	26.2304	5.08306	CLas	9	24.7504	5.51538	CLas	9	28.6	4.3909	CLas	9	27.4462	4.72793	CLas
interstock I	E. Glauca × C. Sinensis	ADL-FDC12	10	(+)	18.0575	7.47037	CLas	10	19.7535	6.97496	CLas	10	20.3006	6.81516	CLas	10	Und	#VALUE!	Negative	10	24.9221	5.4652	CLas	10	24.0155	5.73003	CLas	10	30.1161	3.94804	CLas	10	22.1481	6.2755	CLas	10	26.1	5.12115	CLas	10	22.7334	6.10452	CLas
interstock I	E. Glauca × C. Sinensis	ADL-FDC12	11	(+)	18.0282	7.47892	CLas	11	22.7783	6.09143	CLas	11	21.4775	6.47139	CLas	11	Und	#VALUE!	Negative	11	23.0225	6.0201	CLas	11	24.0475	5.72068	CLas	11	27.2676	4.78008	CLas	11	26.3326	5.05322	CLas	11	26	5.15036	CLas	11	23.3843	5.91441	CLas
interstock I	E. Glauca × C. Sinensis	ADL-FDC12	12	(+)	32.3368	3.29938	CLas	12	22.2491	6.246	CLas	12	19.5705	7.02841	CLas	12	Und	#VALUE!	Negative	12	22.9338	6.04598	CLas	12	25.2595	5.36665	CLas	12	26.9602	4.86989	CLas	12	24.4666	5.59826	CLas	12	24.9	5.47167	CLas	12	24.3008	5.64671	CLas					12	34.2565
interstock I	E. Glauca × C. Sinensis	ADL-FDC12	13	(+)	16.4814	7.93073	CLas	13	19.7948	6.9629	CLas	13	20.0412	6.89092	CLas	13	Und	#VALUE!	Negative	13	26.2924	5.06494	CLas	13	24.9509	5.45681	CLas	13	26.2537	5.07627	CLas	13	23.6995	5.82233	CLas	13	26.9	4.88747	CLas	13	22.6376	6.1325	CLas
interstock I	E. Glauca × C. Sinensis	ADL-FDC12	14	(+)	16.5118	7.92186	CLas	14	20.6275	6.71967	CLas	14	20.9547	6.6241	CLas	14	Und	#VALUE!	Negative	14	29.94	3.99949	CLas	14	30.0185	3.97655	CLas	14	28.0007	4.56595	CLas	14	24.0972	5.70617	CLas	14	26.1	5.12115	CLas	14	27.7116	4.65041	CLas	14	32.8145	3.15984	CLas
interstock I	E. Glauca × C. Sinensis	ADL-FDC12	16	(+)	15.7047	8.15763	CLas	16	20.258	6.82761	CLas	16	20.2259	6.83698	CLas	16	Und	#VALUE!	Negative	16	23.9506	5.74898	CLas	16	26.6275	4.96706	CLas	16	27.9367	4.58464	CLas	16	24.4171	5.61272	CLas	16	26	5.15036	CLas	16	24.9406	5.45982	CLas
interstock I	E. Glauca × C. Sinensis	ADL-FDC12	17	(+)	17.8332	7.53589	CLas	17	19.3555	7.09123	CLas	17	21.5812	6.44109	CLas	17	27.4	4.74142	CLas	17	23.7208	5.81613	CLas	17	26.3315	5.05353	CLas	17	29.2864	4.19039	CLas	17	24.2783	5.65327	CLas	17	26.8	4.91668	CLas	17	23.3292	5.9305	CLas	17	32.6949	3.19477	CLas
interstock I	E. Glauca × C. Sinensis	ADL-FDC12	18	(+)	16.5685	7.90531	CLas	18	19.9419	6.91994	CLas	18	23.0645	6.00782	CLas	18	39	1.35306	Negative	18	26.1108	5.118	CLas	18	33.4603	2.97122	CLas	18	29.4501	4.14258	CLas	18	28.3583	4.46152	CLas	18	26.1	5.12115	CLas	18	23.9266	5.75601	CLas	18	34.4984	2.66799	Negative
interstock I	E. Glauca × C. Sinensis	ADL-FDC12	19	(+)	28.6515	4.37585	CLas	19	34.087	2.78816	Negative	19	35.5636	2.35684	Negative	19	Und	#VALUE!	Negative	19	38.2745	1.56497	Negative	19	37.9151	1.66997	Negative	19	Und	#VALUE!	Negative	19	Und	#VALUE!	Negative	19	36.9637	1.94785	Negative	19	Und	#VALUE!	Negative
interstock I	E. Glauca × C. Sinensis	ADL-FDC12	20	(+)	17.4558	7.64612	CLas	20	20.1875	6.8482	CLas	20	19.5315	7.0398	CLas	20	Und	#VALUE!	Negative	20	22.7729	6.09301	CLas	20	27.8585	4.60749	CLas	20	26.1348	5.111	CLas	20	23.7276	5.81414	CLas	20	25	5.44246	CLas	20	21.3151	6.51881	CLas					20	26.1097
interstock I	E. Glauca × C. Sinensis	ADL-FDC12	21	(+)	21.6435	6.4229	CLas	21	20.5828	6.73274	CLas	21	X	X	X	21	38.0008	1.64493	Negative	21	24.0185	5.72915	CLas	21	X	X	X	21	28.2222	4.50125	CLas	21	X	X	X	21	27.1	4.82905	CLas	21	X	X	X
interstock I	E. Glauca × C. Sinensis	ADL-FDC12	22	(+)	15.4379	8.23556	CLas	22	19.1434	7.15318	CLas	22	22.1963	6.26142	CLas	22	25.7358	5.22754	CLas	22	25.9309	5.17053	CLas	22	33.4643	2.97004	CLas	22	28.8115	4.32912	CLas	22	25.5754	5.27438	CLas	22	27	4.85826	CLas	22	24.6575	5.54249	CLas
interstock I	E. Glauca × C. Sinensis	ADL-FDC12	23	(+)	18.7909	7.25613	CLas	23	20.6255	6.72026	CLas	23	22.0491	6.30443	CLas	23	Und	#VALUE!	Negative	23	21.5	6.46481	CLas	23	26.2443	5.07899	CLas	23	28.2295	4.49914	CLas	23	23.3013	5.93865	CLas	23	27.4	4.74142	CLas	23	23.6785	5.82846	CLas
interstock I	E. Glauca × C. Sinensis	ADL-FDC12	24	(+)	29.4655	4.1381	CLas	24	Und	#VALUE!	Negative	24	35.2542	2.44722	Negative	24	Und	#VALUE!	Negative	24	Und	#VALUE!	Negative	24	Und	#VALUE!	Negative	24	37.8484	1.68945	Negative	24	Und	#VALUE!	Negative	24	36.8019	1.99514	Negative	24	Und	#VALUE!	Negative
interstock I	E. Glauca × C. Sinensis	ADL-FDC12	25	(+)	18.8127	7.24976	CLas	25	20.5495	6.74245	CLas	25	25.0662	5.42312	CLas	25	36.7801	2.0015	Negative	25	23.4054	5.90824	CLas	25	36.7988	1.99604	Negative	25	28.026	4.55857	CLas	25	25.2688	5.36395	CLas	25	29.8	4.04038	CLas	25	26.8281	4.90848	CLas
interstock I	E. Glauca × C. Sinensis	ADL-FDC12	26	(+)	18.0175	7.48205	CLas	26	20.1686	6.85372	CLas	26	22.9525	6.04054	CLas	26	36.3748	2.11988	Negative	26	26.7083	4.94345	CLas	26	23.8975	5.7645	CLas	26	29.864	4.02168	CLas	26	24.6125	5.55565	CLas	26	26.8	4.91668	CLas	26	21.9093	6.34525	CLas	26	33.881	2.84831	CLas
interstock I	E. Glauca × C. Sinensis	ADL-FDC12	27	(+)	17.1691	7.72988	CLas	27	19.4568	7.06163	CLas	27	19.7348	6.98044	CLas	27	36.7543	2.00902	Negative	27	29.5654	4.1089	CLas	27	25.701	5.2377	CLas	27	29.2945	4.18804	CLas	27	24.7988	5.50123	CLas	27	27.4	4.74142	CLas	27	23.6479	5.83741	CLas
interstock I	E. Glauca × C. Sinensis	ADL-FDC12	28	(+)	33.1535	3.06081	CLas	28	19.24	7.12496	CLas	28	22.4883	6.17614	CLas	28	37.0148	1.93293	Negative	28	31.22	3.6256	CLas	28	26.615	4.97071	CLas	28	27.3672	4.751	CLas	28	24.6625	5.54105	CLas	28	27.8	4.62458	CLas	28	24.6245	5.55213	CLas					28	23.4061
			Mean		20.5498	6.74235			20.673	6.70637			21.2828	6.52827			26.5679	4.98448			25.6617	5.24917			27.0579	4.99235			28.0604	4.54853			24.4285	5.60938			26.7043	4.94462			24.0387	5.72325			31.6281	3.50638			23.9304
			SD		5.18313	1.51399			1.97536	0.577004			1.3407	0.391618			1.17679	0.343741			2.5587	0.747398			4.00575	1.17008			1.31811	0.385021			1.51143	0.441489			1.0894	0.318215			1.80523	0.527307			3.05098	0.891193			1.97022
			SE		1.08076	0.315689			0.411892	0.120314			0.279555	0.081658			0.832117	0.243061			0.533527	0.155843			0.874126	0.255332			0.274846	0.0802824			0.315155	0.0920568			0.227156	0.0663523			0.384876	0.112422			1.52549	0.445596			1.13751
interstock I	M. × E. SP2	AFL-BGC695	18c	(-)	na	#VALUE!		18c	na	#VALUE!		18c	36.9011	1.96614	Negative	18c	na	#VALUE!		18c	Undetermined	#VALUE!	Negative	18c	na	#VALUE!		18c	na	#VALUE!		18c	na	#VALUE!		18c	na	#VALUE!		18c	na	#VALUE!		18c	na	#VALUE!		18c	na
interstock I	M. × E. SP2	AFL-BGC695	19	(-)	na	#VALUE!		19	na	#VALUE!		19	Undetermined	#VALUE!	Negative	19	na	#VALUE!		19	Undetermined	#VALUE!	Negative	19	na	#VALUE!		19	na	#VALUE!		19	na	#VALUE!		19	na	#VALUE!		19	na	#VALUE!		19	na	#VALUE!		19	na
interstock I	M. × E. SP2	AFL-BGC695	20c	(-)	na	#VALUE!		20c	na	#VALUE!		20c	Undetermined	#VALUE!	Negative	20c	na	#VALUE!		20c	Undetermined	#VALUE!	Negative	20c	na	#VALUE!		20c	na	#VALUE!		20c	na	#VALUE!		20c	na	#VALUE!		20c	na	#VALUE!		20c	na	#VALUE!		20c	37.6
interstock I	M. × E. SP2	AFL-BGC695	21	(-)	na	#VALUE!		21	na	#VALUE!		21	35.883	2.26353	Negative	21	na	#VALUE!		21	Undetermined	#VALUE!	Negative	21	na	#VALUE!		21	na	#VALUE!		21	na	#VALUE!		21	na	#VALUE!		21	na	#VALUE!		21	na	#VALUE!		21	na
interstock I	M. × E. SP2	AFL-BGC695	2c	(-)	na	#VALUE!		2c	na	#VALUE!		2c	35.8987	2.25896	Negative	2c	na	#VALUE!		2c	Undetermined	#VALUE!	Negative	2c	na	#VALUE!		2c	na	#VALUE!		2c	na	#VALUE!		2c	na	#VALUE!		2c	na	#VALUE!		2c	na	#VALUE!		2c	na
			Mean
			SD
			SE
interstock I	M. × E. SP2	AFL-BGC695	1	(+)	26.854	4.90089	CLas	1	33.8144	2.86778	CLas	1	33.5447	2.94657	CLas	1	Und	#VALUE!	Negative	1	38.1982	1.58727	Negative	1	Und	#VALUE!	Negative	1	Und	#VALUE!	Negative	1	Und	#VALUE!	Negative	1	35.1207	2.4862	Negative	1	37.2426	1.86639	Negative	1	Und	#VALUE!	Negative	1	Und
interstock I	M. × E. SP2	AFL-BGC695	5	(+)	36.1221	2.1937	Negative	5	Und	#VALUE!	Negative	5	Und	#VALUE!	Negative	5	Und	#VALUE!	Negative	5	Und	#VALUE!	Negative	5	Und	#VALUE!	Negative	5	Und	#VALUE!	Negative	5	Und	#VALUE!	Negative	5	37.4122	1.81685	Negative	5	Und	#VALUE!	Negative	5	Und	#VALUE!	Negative
interstock I	M. × E. SP2	AFL-BGC695	6	(+)	20.1919	6.84692	CLas	6	19.3418	7.09523	CLas	6	21.0421	6.59856	CLas	6	Und	#VALUE!	Negative	6	25.2099	5.38114	CLas	6	22.4032	6.20099	CLas	6	28.5312	4.411	CLas	6	Und	#VALUE!	Negative	6	28.5312	4.411	CLas	6	25.0899	5.41619	CLas	6	32.4877	3.25531	CLas
interstock I	M. × E. SP2	AFL-BGC695	7	(+)	21.7102	6.4034	CLas	7	19.3634	7.08892	CLas	7	21.6208	6.42953	CLas	7	Und	#VALUE!	Negative	7	27.773	4.63247	CLas	7	28.1213	4.53072	CLas	7	30.193	3.92557	CLas	7	Und	#VALUE!	Negative	7	30.193	3.92557	CLas	7	Und	#VALUE!	Negative	7	Und	#VALUE!	Negative
interstock I	M. × E. SP2	AFL-BGC695	8	(+)	Und	#VALUE!	Negative	8	Und	#VALUE!	Negative	8	Und	#VALUE!	Negative	8	38.3368	1.54677	Negative	8	Und	#VALUE!	Negative	8	Und	#VALUE!	Negative	8	Und	#VALUE!	Negative	8	Und	#VALUE!	Negative	8	Und	#VALUE!	Negative	8	Und	#VALUE!	Negative	8	Und	#VALUE!	Negative	8	Und
interstock I	M. × E. SP2	AFL-BGC695	9	(+)	36.8386	1.9844	Negative	9	Und	#VALUE!	Negative	9	Und	#VALUE!	Negative	9	Und	#VALUE!	Negative	9	Und	#VALUE!	Negative	9	Und	#VALUE!	Negative	9	Und	#VALUE!	Negative	9	36.458	2.09559	Negative	9	37.1492	1.89368	Negative	9	Und	#VALUE!	Negative	9	Und	#VALUE!	Negative
interstock I	M. × E. SP2	AFL-BGC695	10	(+)	18.103	7.45707	CLas	10	18.8432	7.24085	CLas	10	22.6868	6.11816	CLas	10	Und	#VALUE!	Negative	10	28.8526	4.3171	CLas	10	28.2606	4.49005	CLas	10	30.5769	3.81346	CLas	10	26.2635	5.07341	CLas	10	30.5769	3.81346	CLas	10	24.7724	5.50895	CLas	10	38.5303	1.49025	Negative
interstock I	M. × E. SP2	AFL-BGC695	11	(+)	19.1579	7.14895	CLas	11	19.6246	7.0126	CLas	11	23.5501	5.86599	CLas	11	26.4779	5.01075	CLas	11	27.3684	4.75065	CLas	11	30.0637	3.96337	CLas	11	30.9544	3.70319	CLas	11	24.1079	5.70304	CLas	11	30.9544	3.70319	CLas	11	26.9989	4.85858	CLas	11	Und	#VALUE!	Negative
interstock I	M. × E. SP2	AFL-BGC695	12	(+)	33.6315	2.92121	CLas	12	33.0272	3.09773	CLas	12	22.6816	6.11967	CLas	12	37.2998	1.84969	Negative	12	Und	#VALUE!	Negative	12	Und	#VALUE!	Negative	12	Und	#VALUE!	Negative	12	Und	#VALUE!	Negative	12	Und	#VALUE!	Negative	12	33.1472	3.06267	CLas	12	Und	#VALUE!	Negative
interstock I	M. × E. SP2	AFL-BGC695	13	(+)	23.9801	5.74038	CLas	13	19.8897	6.93518	CLas	13	21.0974	6.5824	CLas	13	37.3112	1.84637	Negative	13	24.7394	5.51857	CLas	13	29.713	4.06579	CLas	13	28.4986	4.42051	CLas	13	26.9778	4.86476	CLas	13	28.4986	4.42051	CLas	13	25.9004	5.17944	CLas	13	Und	#VALUE!	Negative
interstock I	M. × E. SP2	AFL-BGC695	14	(+)	15.7951	8.13122	CLas	14	23.3519	5.92387	CLas	14	21.6468	6.42192	CLas	14	34.6	2.6383	Negative	14	30.851	3.73339	CLas	14	34.7022	2.60844	Negative	14	28.4641	4.43059	CLas	14	25.9871	5.15412	CLas	14	28.4641	4.43059	CLas	14	26.4129	5.02975	CLas
interstock I	M. × E. SP2	AFL-BGC695	15	(+)	33.4021	2.9882	CLas	15	Und	#VALUE!	Negative	15	34.6	2.6383	Negative	15	38.2	1.58674	Negative	15	Und	#VALUE!	Negative	15	Undetermined	#VALUE!	Negative	15	Und	#VALUE!	Negative	15	Und	#VALUE!	Negative	15	38.1732	1.59457	Negative	15	35.6581	2.32924	Negative	15	Und	#VALUE!	Negative
interstock I	M. × E. SP2	AFL-BGC695	17	(+)	28.0628	4.54781	CLas	17	21.8555	6.36096	CLas	17	23.4737	5.88828	CLas	17	Und	#VALUE!	Negative	17	Und	#VALUE!	Negative	17	30.9232	3.7123	CLas	17	Und	#VALUE!	Negative	17	28.3391	4.46712	CLas	17	Und	#VALUE!	Negative	17	29.4806	4.13367	CLas	17	Und	#VALUE!	Negative
			Mean		24.0889	5.7086			23.2346	5.95812			23.4827	5.88567			26.4779	5.01075			27.4657	4.72222			28.2475	4.49387			29.5364	4.11739			26.3351	5.05249			29.5364	4.11739			27.4003	4.74132			32.4877	3.25531
			SD		6.24522	1.82423			5.95175	1.73851			3.88918	1.13603			#DIV/0!	#DIV/0!			2.28073	0.666202			3.05868	0.893439			1.16289	0.339682			1.54235	0.450521			1.16289	0.339682			2.97164	0.868016			#DIV/0!	#DIV/0!
			SE		1.97491	0.576871			1.98392	0.579502			1.29639	0.378677			#DIV/0!	#DIV/0!			0.931105	0.271976			1.2487	0.364745			0.47475	0.138674			0.689761	0.201479			0.47475	0.138674			1.12317	0.328079			#DIV/0!	#DIV/0!
interstock I	M. Australis	ARLxLLA-FDC6	22	(-)	na	#VALUE!		22	na	#VALUE!		22	na	#VALUE!		22	na	#VALUE!		22	na	#VALUE!		22	na	#VALUE!		22	na	#VALUE!		22	na	#VALUE!		22	na	#VALUE!		22	na	#VALUE!						22	Und
interstock I	M. Australis	ARLxLLA-FDC6	24	(-)	na	#VALUE!		24	na	#VALUE!		24	na	#VALUE!		24	na	#VALUE!		24	na	#VALUE!		24	na	#VALUE!		24	na	#VALUE!		24	na	#VALUE!		24	na	#VALUE!		24	na	#VALUE!		24	Und	#VALUE!	Negative	24	38.1436
interstock I	M. Australis	ARLxLLA-FDC6	4c	(-)	na	#VALUE!		4c	na	#VALUE!		4c	na	#VALUE!		4c	na	#VALUE!		4c	na	#VALUE!		4c	na	#VALUE!		4c	na	#VALUE!		4c	na	#VALUE!		4c	na	#VALUE!		4c	na	#VALUE!						4c	Und
interstock I	M. Australis	ARLxLLA-FDC6	21c	(-)	na	#VALUE!		21c	na	#VALUE!		21c	na	#VALUE!		21c	na	#VALUE!		21c	na	#VALUE!		21c	na	#VALUE!		21c	na	#VALUE!		21c	na	#VALUE!		21c	na	#VALUE!		21c	na	#VALUE!						21c	Und
interstock I	M. Australis	ARLxLLA-FDC6	23c	(-)	na	#VALUE!		23c	na	#VALUE!		23c	na	#VALUE!		23c	na	#VALUE!		23c	na	#VALUE!		23c	na	#VALUE!		23c	na	#VALUE!		23c	na	#VALUE!		23c	na	#VALUE!		23c	na	#VALUE!		23c	Und	#VALUE!	Negative	23c	Und
			Mean
			SD
			SE
interstock I	M. Australis	ARLxLLA-FDC6	1	(+)	31.4765	3.55066	CLas	1	34.7	2.60909	Negative	1	36.3301	2.13294	Negative	1	Und	#VALUE!	Negative	1	Und	#VALUE!	Negative	1	Und	#VALUE!	Negative	1	36.4	2.11252	Negative	1	Und	#VALUE!	Negative	1	37.3	1.84963	Negative	1	Und	#VALUE!	Negative					1	Und
interstock I	M. Australis	ARLxLLA-FDC6	2	(+)	31.8188	3.45068	CLas	2	Und	#VALUE!	Negative	2	Und	#VALUE!	Negative	2	Und	#VALUE!	Negative	2	Und	#VALUE!	Negative	2	Und	#VALUE!	Negative	2	33.5	2.95961	CLas	2	Und	#VALUE!	Negative	2	36.4	2.11252	Negative	2	Und	#VALUE!	Negative	2	Und	#VALUE!	Negative	2	Und
interstock I	M. Australis	ARLxLLA-FDC6	3	(+)	28.738	4.35059	CLas	3	20.6227	6.72106	CLas	3	21.6116	6.4322	CLas	3	Und	#VALUE!	Negative	3	Und	#VALUE!	Negative	3	Und	#VALUE!	Negative	3	36.1	2.20015	Negative	3	Und	#VALUE!	Negative	3	Und	#VALUE!	Negative	3	37.2901	1.85253	Negative	3	Und	#VALUE!	Negative	3	33.6807
interstock I	M. Australis	ARLxLLA-FDC6	5	(+)	36.8	1.99568	Negative	5	39.6	1.1778	Negative	5	Und	#VALUE!	Negative	5	Und	#VALUE!	Negative	5	Und	#VALUE!	Negative	5	Und	#VALUE!	Negative	5	Und	#VALUE!	Negative	5	Und	#VALUE!	Negative	5	35.7	2.31699	Negative	5	Und	#VALUE!	Negative
interstock I	M. Australis	ARLxLLA-FDC6	7	(+)	33.0881	3.07994	CLas	7	22.8283	6.07682	CLas	7	23.9475	5.7499	CLas	7	Und	#VALUE!	Negative	7	Und	#VALUE!	Negative	7	Und	#VALUE!	Negative	7	36.8	1.99568	Negative	7	Und	#VALUE!	Negative	7	Und	#VALUE!	Negative	7	Und	#VALUE!	Negative	7	Und	#VALUE!	Negative	7	Und
interstock I	M. Australis	ARLxLLA-FDC6	8	(+)	32.3551	3.29404	CLas	8	21.5251	6.45748	CLas	8	23.0302	6.01784	CLas	8	Und	#VALUE!	Negative	8	Und	#VALUE!	Negative	8	Und	#VALUE!	Negative	8	Und	#VALUE!	Negative	8	Und	#VALUE!	Negative	8	Und	#VALUE!	Negative	8	Und	#VALUE!	Negative					8	33.4207
interstock I	M. Australis	ARLxLLA-FDC6	9	(+)	23.3581	5.92207	CLas	9	19.9921	6.90526	CLas	9	20.2294	6.83595	CLas	9	Und	#VALUE!	Negative	9	21.3	6.52323	CLas	9	24.1734	5.68391	CLas	9	Und	#VALUE!	Negative	9	Und	#VALUE!	Negative	9	Und	#VALUE!	Negative	9	Und	#VALUE!	Negative	9	Und	#VALUE!	Negative	9	21.4385
interstock I	M. Australis	ARLxLLA-FDC6	10	(+)	24.9072	5.46956	CLas	10	25.5538	5.2807	CLas	10	26.965	4.86848	CLas	10	Und	#VALUE!	Negative	10	Und	#VALUE!	Negative	10	Und	#VALUE!	Negative	10	35.6	2.3462	Negative	10	Und	#VALUE!	Negative	10	Und	#VALUE!	Negative	10	Und	#VALUE!	Negative					10	31.4928
interstock I	M. Australis	ARLxLLA-FDC6	11	(+)	20.9537	6.62439	CLas	11	22.1914	6.26285	CLas	11	23.0751	6.00473	CLas	11	Und	#VALUE!	Negative	11	Und	#VALUE!	Negative	11	Und	#VALUE!	Negative	11	36.8	1.99568	Negative	11	Und	#VALUE!	Negative	11	Und	#VALUE!	Negative	11	35.8005	2.28764	Negative					11	37.305
interstock I	M. Australis	ARLxLLA-FDC6	12	(+)	33.8204	2.86602	CLas	12	37	1.93726	Negative	12	Und	#VALUE!	Negative	12	Und	#VALUE!	Negative	12	Und	#VALUE!	Negative	12	Und	#VALUE!	Negative	12	Und	#VALUE!	Negative	12	Und	#VALUE!	Negative	12	Und	#VALUE!	Negative	12	Und	#VALUE!	Negative					12	Und
interstock I	M. Australis	ARLxLLA-FDC6	13	(+)	34.6	2.6383	Negative	13	21.9331	6.3383	CLas	13	21.4722	6.47292	CLas	13	Und	#VALUE!	Negative	13	Und	#VALUE!	Negative	13	Und	#VALUE!	Negative	13	Und	#VALUE!	Negative	13	Und	#VALUE!	Negative	13	Und	#VALUE!	Negative	13	Und	#VALUE!	Negative					13	Und
interstock I	M. Australis	ARLxLLA-FDC6	14	(+)	33.7079	2.8989	CLas	14	22.8636	6.0665	CLas	14	21.0544	6.59497	CLas	14	39.8	1.11938	Negative	14	Und	#VALUE!	Negative	14	Und	#VALUE!	Negative	14	36.4	2.11252	Negative	14	Und	#VALUE!	Negative	14	38	1.64516	Negative	14	Und	#VALUE!	Negative					14	31.9785
interstock I	M. Australis	ARLxLLA-FDC6	15	(+)	34.6	2.6383	Negative	15	30.7	3.77749	CLas	15	Und	#VALUE!	Negative	15	Und	#VALUE!	Negative	15	Und	#VALUE!	Negative	15	Und	#VALUE!	Negative	15	Und	#VALUE!	Negative	15	Und	#VALUE!	Negative	15	Und	#VALUE!	Negative	15	Und	#VALUE!	Negative					15	Und
interstock I	M. Australis	ARLxLLA-FDC6	16	(+)	15.985	8.07575	CLas	16	21.2342	6.54244	CLas	16	24.158	5.68841	CLas	16	Und	#VALUE!	Negative	16	37.4	1.82042	Negative	16	Und	#VALUE!	Negative	16	37.1	1.90805	Negative	16	Und	#VALUE!	Negative	16	Und	#VALUE!	Negative	16	Und	#VALUE!	Negative					16	36.0415
interstock I	M. Australis	ARLxLLA-FDC6	17	(+)	34.1	2.78435	Negative	17	35	2.52146	Negative	17		12.745	CLas	17	Und	#VALUE!	Negative	17	Und	#VALUE!	Negative	17	Und	#VALUE!	Negative	17	Und	#VALUE!	Negative	17	Und	#VALUE!	Negative	17	Und	#VALUE!	Negative	17	38.3945	1.52993	Negative	17	35.9586	2.24147	Negative	17	36.8825
interstock I	M. Australis	ARLxLLA-FDC6	18	(+)	17.917	7.51142	CLas	18	19.905	6.93071	CLas	18	23.8396	5.78141	CLas	18	Und	#VALUE!	Negative	18	26.8	4.91668	CLas	18	24.8338	5.49102	CLas	18	34.6	2.6383	Negative	18	Und	#VALUE!	Negative	18	27.8	4.62458	CLas	18	27.6653	4.66393	CLas	18	33.8111	2.86873	CLas	18	23.2509
interstock I	M. Australis	ARLxLLA-FDC6	19	(+)	19.9915	6.90545	CLas	19	20.2	6.84454	CLas	19	35.5636	2.35684	Negative	19	Und	#VALUE!	Negative	19	Und	#VALUE!	Negative	19	Und	#VALUE!	Negative	19	36.7	2.02489	Negative	19	Und	#VALUE!	Negative	19	Und	#VALUE!	Negative	19	34.1584	2.7673	Negative	19	37.725	1.72548	Negative
interstock I	M. Australis	ARLxLLA-FDC6	20	(+)	31.999	3.39807	CLas	20	Und	#VALUE!	Negative	20	33.9248	2.83552	CLas	20	Und	#VALUE!	Negative	20	Und	#VALUE!	Negative	20	Und	#VALUE!	Negative	20	Und	#VALUE!	Negative	20	Und	#VALUE!	Negative	20	Und	#VALUE!	Negative	20	Und	#VALUE!	Negative					20	38.0779
interstock I	M. Australis	ARLxLLA-FDC6	21	(+)	23.8839	5.76849	CLas	21	20.2462	6.83104	CLas	21	20.8186	6.66385	CLas	21	Und	#VALUE!	Negative	21	Und	#VALUE!	Negative	21	Und	#VALUE!	Negative	21	Und	#VALUE!	Negative	21	Und	#VALUE!	Negative	21	Und	#VALUE!	Negative	21	Und	#VALUE!	Negative	21	Und	#VALUE!	Negative	21	Und
			Mean		25.4894	5.29951			21.7178	6.4012			22.7456	6.10097							24.05	5.71996			24.5036	5.58746											27.8	4.62458			27.6653	4.66393			33.8111	2.86873			29.2103
			SD		6.31297	1.84402			1.65624	0.483788			1.96065	0.572705							3.88909	1.136			0.466944	0.136394											#DIV/0!	#DIV/0!			#DIV/0!	#DIV/0!			#DIV/0!	#DIV/0!			5.41293
			SE		1.99633	0.583129			0.499375	0.145867			0.591157	0.172677							2.75	0.803275			0.330179	0.0964453											#DIV/0!	#DIV/0!			#DIV/0!	#DIV/0!			#DIV/0!	#DIV/0!			2.20982
[truncated: 23 more columns]

## Sheet: IE2
Experiment	genotype as interstock	Acronym	Material	#Plant	CLas	Ct (COX)	Ct (RNR)	RNR (Log)	RESULT	Material	#Plant	CLas	Ct (COX)	Ct (RNR)	RNR (Log)	RESULT	Material	#Plant	CLas	Ct (COX)	Ct (RNR)	RNR (Log)	RESULT	Material	#Plant	CLas	Ct (COX)	Ct (RNR)	RNR (Log)	RESULT	Material	#Plant	CLas	Ct (COX)	Ct (RNR)	RNR (Log)	RESULT	Detail	RS	IG (5+) (5 cm above RS)	IG (5-) (5 cm above scion)	IG mean	Scion	Diameter index RS/IG	Diameter index IG/scion	RS	IG	Scion	Total (cm)
Interstocks II	Valencia sweet orange	VSWO	Leaves	13	(-)	17.64	31.1	3.66065	CLas	Interstock bark	13	(-)	21.56	35.36	2.4163	Negative	Scion bark	13	(-)	20.48	Und.	#VALUE!	Negative	Rootstock bark	13	(-)	21.87	Und.	#VALUE!	Negative	Root	13	(-)	22.46	Und.	#VALUE!	Negative		15.22	12.26	10.7	11.48	9.55	0.805519	0.892523	11	33	112	156
Interstocks II	Valencia sweet orange	VSWO	Leaves	7	(-)	19.54	36.7	2.02489	Negative	Interstock bark	7	(-)	21.53	Und.	#VALUE!	Negative	Scion bark	7	(-)	20.45	36.49	2.08623	Negative	Rootstock bark	7	(-)	33.24	Und.	#VALUE!	Negative	Root	7	(-)	22.79	Und.	#VALUE!	Negative		16.95	13.53	10.67	12.1	10.47	0.79823	0.981256	13	36	90	139
Interstocks II	Valencia sweet orange	VSWO	Leaves	11	(-)	18.32	Und.	#VALUE!	Negative	Interstock bark	11	(-)	21.02	36.37	2.12128	Negative	Scion bark	11	(-)	20.79	Und.	#VALUE!	Negative	Rootstock bark	11	(-)	21.37	Und.	#VALUE!	Negative	Root	11	(-)	19.86	Und.	#VALUE!	Negative		15.4	13.86	11.09	12.475	10.24	0.9	0.923354	13	37	107	157
Interstocks II	Valencia sweet orange	VSWO	Leaves	35	(-)	20.62	37.3	1.84963	Negative	Interstock bark	35	(-)	23.05	36.7	2.02489	Negative	Scion bark	35	(-)	20.79	Und.	#VALUE!	Negative	Rootstock bark	35	(-)	21.54	34.48	2.67335	Negative	Root	35	(-)	17.88	37.24	1.86716	Negative		16.43	13.86	10.77	12.315	10.34	0.843579	0.960074	12	38	82	132
Interstocks II	Valencia sweet orange	VSWO	Leaves	39	(-)	20.32	32.63	3.21374	CLas	Interstock bark	39	(-)	20.14	Und.	#VALUE!	Negative	Scion bark	39	(-)	20.6	Und.	#VALUE!	Negative	Rootstock bark	39	(-)	20.24	37.08	1.91389	Negative	Root	39	(-)	21.86	35.54	2.36373	Negative		16.14	14.03	10.43	12.23	10.18	0.869269	0.976031	11	39	97	147
				Mean																																			16.028	13.508	10.732	12.12	10.156	0.843319	0.946648	12	36.6	97.6	146.2
				SD																																			0.719632	0.720812	0.237529	0.382802	0.356132	0.0428604	0.0377935	1	2.30217	12.2188	10.8028
				SE																																			0.321829	0.322357	0.106226	0.171194	0.159267	0.0191677	0.0169017	0.447214	1.02956	5.46443	4.83115
Interstocks II	Valencia sweet orange	VSWO	Leaves	1	(+)	19.81	20.2	6.84454	CLas	Interstock bark	1	(+)	22.57	24.11	5.70243	CLas	Scion bark	1	(+)	21.47	23.02	6.02082	CLas	Rootstock bark	1	(+)	27.62	Und.	#VALUE!	Negative	Root	1	(+)	20.1	25.8	5.20878	CLas		16.35	14.29	11.22	12.755	10.44	0.874006	0.930481	10	37	108	155
Interstocks II	Valencia sweet orange	VSWO	Leaves	3	(+)	18.31	18.9	7.22427	CLas	Interstock bark	3	(+)	23.24	28.19	4.51066	CLas	Scion bark	3	(+)	18.83	23.02	6.02082	CLas	Rootstock bark	3	(+)	21.82	29.04	4.26238	CLas	Root	3	(+)	24.15	28.14	4.52527	CLas		13.72	11.52	9.3	10.41	8.52	0.83965	0.916129	10	37	63	110
Interstocks II	Valencia sweet orange	VSWO	Leaves	9	(+)	19.58	22.1	6.28955	CLas	Interstock bark	9	(+)	21.3	24.98	5.4483	CLas	Scion bark	9	(+)	24.82	25.63	5.25844	CLas	Rootstock bark	9	(+)	20.43	25.09	5.41617	CLas	Root	9	(+)	24.3	36.7	2.02489	Negative		15.07	12.55	10.89	11.72	10.04	0.83278	0.921947	12	38	104	154
Interstocks II	Valencia sweet orange	VSWO	Leaves	12	(+)	15.46	22.2	6.26034	CLas	Interstock bark	12	(+)	21.27	25.98	5.1562	CLas	Scion bark	12	(+)	21.04	25.89	5.18249	CLas	Rootstock bark	12	(+)	21.72	28.31	4.47561	CLas	Root	12	(+)	24.33	30.13	3.94399	CLas		15.48	14.91	11.84	13.375	10.56	0.963178	0.891892	12	38	124	174
Interstocks II	Valencia sweet orange	VSWO	Leaves	19	(+)	21.06	22.5	6.17271	CLas	Interstock bark	19	(+)	21.22	26.28	5.06857	CLas	Scion bark	19	(+)	20.45	25.87	5.18833	CLas	Rootstock bark	19	(+)	23.21	29.71	4.06667	CLas	Root	19	(+)	20.27	32.7	3.19329	CLas		12.8	11.88	9.9	10.89	9.22	0.928125	0.931313	12	33	90	135
Interstocks II	Valencia sweet orange	VSWO	Leaves	20	(+)	19.49	16.5	7.92531	CLas	Interstock bark	20	(+)	21.05	24.14	5.69367	CLas	Scion bark	20	(+)	21.36	23	6.02666	CLas	Rootstock bark	20	(+)	20.02	26.58	4.98094	CLas	Root	20	(+)	24.46	23.58	5.85724	CLas		14.12	11.31	8.92	10.115	8.25	0.800992	0.924888	10	33	70	113
Interstocks II	Valencia sweet orange	VSWO	Leaves	28	(+)	19.9	22.7	6.11429	CLas	Interstock bark	28	(+)	21.96	28.42	4.44348	CLas	Scion bark	28	(+)	20.53	28.2	4.50774	CLas	Rootstock bark	28	(+)	21.96	31.25	3.61684	CLas	Root	28	(+)	20.73	38.1	1.61595	Negative		14.04	11.64	9.53	10.585	9.68	0.82906	1.01574	11	37	120	168
Interstocks II	Valencia sweet orange	VSWO	Leaves	33	(+)	18.4	19.6	7.0198	CLas	Interstock bark	33	(+)	21.82	24.02	5.72872	CLas	Scion bark	33	(+)	20.59	22.5	6.17271	CLas	Rootstock bark	33	(+)	22.04	24.34	5.63525	CLas	Root	33	(+)	21.71	22.44	6.19024	CLas		14.83	12.38	10.0022	11.1911	9.46	0.834794	0.945792	12	40	90	142
Interstocks II	Valencia sweet orange	VSWO	Leaves	36	(+)	18.69	21.3	6.52323	CLas	Interstock bark	36	(+)	21.91	24.41	5.6148	CLas	Scion bark	36	(+)	16.5	19.01	7.19214	CLas	Rootstock bark	36	(+)	20.61	29.4	4.15722	CLas	Root	36	(+)	23.82	23.95	5.74917	CLas		15	13.14	11.08	12.11	10.84	0.876	0.978339	12	37	99	148
				Mean			20.6667	6.70823						25.6144	5.26298						24.0156	5.73002						27.965	4.57638						26.6771	4.95257			14.6011	12.6244	10.298	11.4612	9.66778	0.864287	0.939613	11.2222	36.6667	96.4444	144.333
				SD			2.06579	0.603418						1.72895	0.505025						2.67943	0.782661						2.40519	0.702556						3.7879	1.10645			1.05054	1.2649	0.995016	1.11292	0.899747	0.0522053	0.0368158	0.971825	2.29129	20.6525	22.119
				SE			0.688598	0.201139						0.576315	0.168342						0.893142	0.260887						0.850363	0.248391						1.43169	0.418198			0.35018	0.421634	0.331672	0.370973	0.299916	0.0174018	0.0122719	0.323942	0.763763	6.88418	7.373
Interstocks II	E. Glauca × C. Sinensis	ADL-FDC12	Leaves	1	(-)	21.13	34.7	2.60909	Negative	Interstock bark	1	(-)	20.99	35.5	2.37541	Negative	Scion bark	1	(-)	20.43	35.42	2.39878	Negative	Rootstock bark	1	(-)	20.39	33.09	3.07937	CLas	Root	1	(-)	20.9	36.96	1.94894	Negative		13.27	13.01	11.76	12.385	10.222	0.980407	0.869218	9.55	34	88	131.55
				Mean																																			13.27	13.01	11.76	12.385	10.222	0.980407	0.869218	9.55	34	88	131.55
				SD																																			#DIV/0!	#DIV/0!	#DIV/0!	#DIV/0!	#DIV/0!	#DIV/0!	#DIV/0!	#DIV/0!	#DIV/0!	#DIV/0!	#DIV/0!
				SE																																			#DIV/0!	#DIV/0!	#DIV/0!	#DIV/0!	#DIV/0!	#DIV/0!	#DIV/0!	#DIV/0!	#DIV/0!	#DIV/0!	#DIV/0!
Interstocks II	E. Glauca × C. Sinensis	ADL-FDC12	Leaves	2	(+)	20.65	22.9	6.05587	CLas	Interstock bark	2	(+)	21	29.47	4.13677	CLas	Scion bark	2	(+)	22.32	24.41	5.6148	CLas	Rootstock bark	2	(+)	22.09	30.78	3.75412	CLas	Root	2	(+)	25.7	33.58	2.93624	CLas		11.04	11.63	9.11	10.37	7.68	1.05344	0.84303	10	36	86	132
Interstocks II	E. Glauca × C. Sinensis	ADL-FDC12	Leaves	3	(+)	19.44	20.9	6.64007	CLas	Interstock bark	3	(+)	22.37	25.89	5.18249	CLas	Scion bark	3	(+)	22.16	25.88	5.18541	CLas	Rootstock bark	3	(+)	20.61	30.12	3.94691	CLas	Root	3	(+)	19.48	26.71	4.94297	CLas		14.36	14.09	11.433	12.7615	8.96	0.981198	0.783696	12	36	97	145
				Mean			21.9	6.34797						27.68	4.65963						25.145	5.40011						30.45	3.85052						30.145	3.93961			12.7	12.86	10.2715	11.5658	8.32	1.01732	0.813363	11	36	91.5	138.5
				SD			1.41421	0.413092						2.53144	0.739434						1.03945	0.303622						0.46669	0.13632						4.85782	1.41897			2.34759	1.73948	1.64261	1.69105	0.905097	0.0510844	0.041955	1.41421	0	7.77817	9.19239
				SE			1	0.2921						1.79	0.522859						0.735	0.214693						0.33	0.096393						3.435	1.00336			1.66	1.23	1.1615	1.19575	0.64	0.0361221	0.0296667	1	0	5.5	6.5
Interstocks II	E. × M. SP1	ADL-BGC682	Leaves	2	(-)	20.05	Und.	#VALUE!	Negative	Interstock bark	2	(-)	22.9	36.73	2.01613	Negative	Scion bark	3	(-)	22.1	Und.	#VALUE!	Negative	Rootstock bark	2	(-)	21.81	37.39	1.82334	Negative	Root	2	(-)	20.36	Und.	#VALUE!	Negative	Smaller group [G1]	6.37	4.88	5.2	5.04	5.49	0.766091	1.05577	12	19	13	44
Interstocks II	E. × M. SP1	ADL-BGC682	Leaves	3	(-)	17.46	37	1.93726	Negative	Interstock bark	3	(-)	20.16	Und.	#VALUE!	Negative	Scion bark	5	(-)	20.48	Und.	#VALUE!	Negative	Rootstock bark	3	(-)	22.49	36.3	2.14173	Negative	Root	3	(-)	21.59	Und.	#VALUE!	Negative	Smaller group [G1]	8.75	3.78	3.87	3.825	3.41	0.432	0.881137	12	37	35	84
Interstocks II	E. × M. SP1	ADL-BGC682	Leaves	5	(-)	20.48	Und.	#VALUE!	Negative	Interstock bark	5	(-)	20.41	36.38	2.11836	Negative	Scion bark	6	(-)	21.19	36.21	2.16802	Negative	Rootstock bark	5	(-)	20.3	34.54	2.65583	Negative	Root	5	(-)	20.37	Und.	#VALUE!	Negative	Bigest group [G2]	13.68	13.91	12.69	13.3	12.69	1.01681	1	9.27	32	98	139.27
Interstocks II	E. × M. SP1	ADL-BGC682	Leaves	6	(-)	17.99	Und.	#VALUE!	Negative	Interstock bark	6	(-)	19.61	Und.	#VALUE!	Negative	Scion bark	13	(-)	23.03	36.08	2.20599	Negative	Rootstock bark	6	(-)	19.54	35.09	2.49517	Negative	Root	6	(-)	20.85	Und.	#VALUE!	Negative	Bigest group [G2]	13.16	15.24	13.5	14.37	9.744	1.15805	0.721778	11	32	112	155
Interstocks II	E. × M. SP1	ADL-BGC682	Leaves	13	(-)	20.82	Und.	#VALUE!	Negative	Interstock bark	13	(-)	22.64	Und.	#VALUE!	Negative	Scion bark	2	(-)	22.77	Und.	#VALUE!	Negative	Rootstock bark	13	(-)	21.3	Und.	#VALUE!	Negative	Root	13	(-)	21.25	Und.	#VALUE!	Negative	Smaller group [G1]	6.26	3.86	2.85	3.355	8.76	0.616613	3.07368	12	37	17	66
				Mean																																		Mean (G1)	7.12667	4.17333	3.97333	4.07333	5.88667	0.604901	1.6702	12	31	21.6667	64.6667
				SD																																		SD (G1)	1.40692	0.613297	1.1784	0.869516	2.69697	0.167353	1.21859	0	10.3923	11.7189	20.0333
				SE																																		SE (G1)	0.812288	0.354087	0.680351	0.502015	1.55709	0.0966214	0.703552	0	6	6.76593	11.5662
																																						Mean (G2)	13.42	14.575	13.095	13.835	11.217	1.08743	0.860889	10.135	32	105	147.135
																																						SD (G2)	0.367696	0.940452	0.572756	0.756604	2.08314	0.0998731	0.196733	1.22329	0	9.89949	11.1228
																																						SE (G2)	0.26	0.665	0.405	0.535	1.473	0.0706209	0.139111	0.865	0	7	7.865
Interstocks II	E. × M. SP1	ADL-BGC682	Leaves	1	(+)	20.05	21.2	6.55244	CLas	Interstock bark	1	(+)	20.46	29.39	4.16014	CLas	Scion bark	1	(+)	19.87	23.69	5.82511	CLas	Rootstock bark	1	(+)	21.37	Und.	#VALUE!	Negative	Root	1	(+)	20.24	36	2.22936	Negative	Bigest group [G2]	13.96	14.26	12.1	13.18	10.09	1.02149	0.833884	14	36	85	135
Interstocks II	E. × M. SP1	ADL-BGC682	Leaves	2	(+)	20.39	21.2	6.55244	CLas	Interstock bark	2	(+)	17.07	Und.	#VALUE!	Negative	Scion bark	2	(+)	19.81	27.38	4.74726	CLas	Rootstock bark	2	(+)	21.84	35.3	2.43383	Negative	Root	2	(+)	19.19	Und.	#VALUE!	Negative	Bigest group [G2]	15	15.43	14.2	14.815	10.2	1.02867	0.71831	16	35	113	164
Interstocks II	E. × M. SP1	ADL-BGC682	Leaves	3	(+)	20.28	19.4	7.07822	CLas	Interstock bark	3	(+)	22.07	34.82	2.57404	Negative	Scion bark	3	(+)	20.74	26.22	5.0861	CLas	Rootstock bark	3	(+)	20.75	Und.	#VALUE!	Negative	Root	3	(+)	18.59	Und.	#VALUE!	Negative	Bigest group [G2]	13.55	14.68	11.15	12.915	9.54	1.08339	0.855605	13	38	108	159
Interstocks II	E. × M. SP1	ADL-BGC682	Leaves	4	(+)	21.05	19.6	7.0198	CLas	Interstock bark	4	(+)	20.56	27.46	4.72389	CLas	Scion bark	4	(+)	21.84	24.17	5.6849	CLas	Rootstock bark	4	(+)	20.81	26.54	4.99263	CLas	Root	4	(+)	22.51	24.94	5.45999	CLas	Bigest group [G2]	12.95	14.48	14.48	14.48	11.7	1.11815	0.808011	16	37	81	134
Interstocks II	E. × M. SP1	ADL-BGC682	Leaves	5	(+)	20.54	Und.	#VALUE!	Negative	Interstock bark	5	(+)	21.69	Und.	#VALUE!	Negative	Scion bark	5	(+)	20.53	Und.	#VALUE!	Negative	Rootstock bark	5	(+)	20.52	Und.	#VALUE!	Negative	Root	5	(+)	25.95	35.96	2.24104	Negative	Smaller group [G1]	10.19	6.48	6.07	6.275	5.78	0.635918	0.952224	10	18	48	76
Interstocks II	E. × M. SP1	ADL-BGC682	Leaves	6	(+)	20.65	20.1	6.87375	CLas	Interstock bark	6	(+)	22.77	37.49	1.79413	Negative	Scion bark	6	(+)	21.31	21.52	6.45897	CLas	Rootstock bark	6	(+)	23.64	Und.	#VALUE!	Negative	Root	6	(+)	23.11	Und.	#VALUE!	Negative	Smaller group [G1]	6.05	6.5	3.88	5.19	3.5	1.07438	0.902062	12	34	19	65
Interstocks II	E. × M. SP1	ADL-BGC682	Leaves	7	(+)	19.26	35.6	2.3462	Negative	Interstock bark	7	(+)	21.58	37.45	1.80582	Negative	Scion bark	7	(+)	20.97	Und.	#VALUE!	Negative	Rootstock bark	7	(+)	22.8	36.75	2.01029	Negative	Root	7	(+)	21.08	Und.	#VALUE!	Negative	Smaller group [G1]	6.13	4.48	4.1	4.29	4.78	0.730832	1.16585	12	29	16	57
Interstocks II	E. × M. SP1	ADL-BGC682	Leaves	8	(+)	19.76	18	7.48716	CLas	Interstock bark	8	(+)	24.43	37.51	1.78829	Negative	Scion bark	8	(+)	Und.	26.04	5.13868	CLas	Rootstock bark	8	(+)	25.74	Und.	#VALUE!	Negative	Root	8	(+)	25.29	Und.	#VALUE!	Negative	Smaller group [G1]	6.73	3.97	3.97	3.97	6.24	0.589896	1.57179	11	30	19	60
Interstocks II	E. × M. SP1	ADL-BGC682	Leaves	9	(+)	18.97	35.1	2.49225	Negative	Interstock bark	9	(+)	20.76	Und.	#VALUE!	Negative	Scion bark	9	(+)	22.46	Und.	#VALUE!	Negative	Rootstock bark	9	(+)	23.38	Und.	#VALUE!	Negative	Root	9	(+)	23.45	Und.	#VALUE!	Negative	Smaller group [G1]	5.54	4.64	3.91	4.275	3.87	0.837545	0.98977	11	23	18	52
Interstocks II	E. × M. SP1	ADL-BGC682	Leaves	10	(+)	19.52	17.2	7.72084	CLas	Interstock bark	10	(+)	23.56	Und.	#VALUE!	Negative	Scion bark	10	(+)	21.94	22.53	6.16395	CLas	Rootstock bark	10	(+)	23.06	37.44	1.80874	Negative	Root	10	(+)	24.07	Und.	#VALUE!	Negative	Smaller group [G1]	6.17	4.64	4.93	4.785	3.83	0.752026	0.776876	12.5	43	17	72.5
				Mean			17.0875	7.04066						28.425	4.44202						21.4437	4.88812						26.54	4.99263						24.94	5.45999		Mean (G2)	13.865	14.7125	12.9825	13.8475	10.3825	1.06292	0.803953	14.75	36.5	96.75	148
				SD			1.51076	0.441292						1.36472	0.398634						2.12722	0.62136						#DIV/0!	#DIV/0!						#DIV/0!	#DIV/0!		SD (G2)	0.615	0.35875	1.3575	0.8	0.65875	0.0378462	0.0428214	1.25	1	13.75	13.5
				SE			0.571012	0.166793						0.965	0.281877						0.804013	0.234852						#DIV/0!	#DIV/0!						#DIV/0!	#DIV/0!		SE (G2)	0.3075	0.179375	0.67875	0.4	0.329375	0.0189231	0.0214107	0.625	0.5	6.875	6.75
																																						Mean (G1)	6.31667	5.03667	4.26	4.64833	4.52333	0.805434	1.08358	11.8333	35.6667	18.3333	65.8333
																																						SD (G1)	1.66222	0.966667	0.72	0.843333	0.968889	0.0618307	0.314328	0.888889	8.44444	13.3333	6.33333
																																						SE (G1)	0.959684	0.558105	0.415692	0.486899	0.559388	0.035698	0.181477	0.5132	4.8754	7.698	3.65655
Interstocks II	M. × E. SP2	AFL-BGC695	Leaves	1	(-)	18.58	Und.	#VALUE!	Negative	Interstock bark	1	(-)	21.69	36.81	1.99276	Negative	Scion bark	1	(-)	22.41	Und.	#VALUE!	Negative	Rootstock bark	1	(-)	21.89	Und.	#VALUE!	Negative	Root	1	(-)	21.45	37.18	1.88468	Negative		10.58	9.18	8.34	8.76	5.24	0.867675	0.628297	13	30	64	107
Interstocks II	M. × E. SP2	AFL-BGC695	Leaves	2	(-)	20.15	Und.	#VALUE!	Negative	Interstock bark	2	(-)	20.87	36.38	2.11836	Negative	Scion bark	2	(-)	21.63	Und.	#VALUE!	Negative	Rootstock bark	2	(-)	21.21	34.47	2.67627	Negative	Root	2	(-)	20.81	Und.	#VALUE!	Negative		10.83	6.92	5.46	6.19	5.73	0.638966	1.04945	10	33	44	87
Interstocks II	M. × E. SP2	AFL-BGC695	Leaves	3	(-)	20.51	Und.	#VALUE!	Negative	Interstock bark	3	(-)	21.38	Und.	#VALUE!	Negative	Scion bark	3	(-)	22.83	Und.	#VALUE!	Negative	Rootstock bark	3	(-)	24.24	36.68	2.03073	Negative	Root	3	(-)	20.67	Und.	#VALUE!	Negative		11.44	9.21	7.99	8.6	5.73	0.80507	0.717146	12	29	60	101
Interstocks II	M. × E. SP2	AFL-BGC695	Leaves	4	(-)	19.32	Und.	#VALUE!	Negative	Interstock bark	4	(-)	20.99	36.27	2.15049	Negative	Scion bark	4	(-)	21.58	36.68	2.03073	Negative	Rootstock bark	4	(-)	20.73	Und.	#VALUE!	Negative	Root	4	(-)	21.71	Und.	#VALUE!	Negative		10.85	10.2	7.14	8.67	6.16	0.940092	0.862745	11	34	65	110
				Mean																																			10.925	8.8775	7.2325	8.055	5.715	0.812951	0.81441	11.5	31.5	58.25	101.25
				SD																																			0.364646	1.38839	1.28461	1.24506	0.375988	0.128443	0.1841	1.29099	2.38048	9.74252	10.2103
				SE																																			0.182323	0.694195	0.642305	0.622528	0.187994	0.0642213	0.09205	0.645497	1.19024	4.87126	5.10514
Interstocks II	M. × E. SP2	AFL-BGC695	Leaves	1	(+)	18.81	17.7	7.57479	CLas	Interstock bark	1	(+)	21.38	27.07	4.83781	CLas	Scion bark	1	(+)	21.71	24.17	5.6849	CLas	Rootstock bark	1	(+)	20.34	26.33	5.05397	CLas	Root	1	(+)	20.86	23.05	6.01206	CLas		9.2	8.26	5.93	7.095	4.22	0.897826	0.711636	11	47	59	117
Interstocks II	M. × E. SP2	AFL-BGC695	Leaves	2	(+)	16.76	15.93	8.09181	CLas	Interstock bark	2	(+)	25.93	33.85	2.85738	CLas	Scion bark	2	(+)	24.21	25.45	5.31102	CLas	Rootstock bark	2	(+)	23.28	Und.	#VALUE!	Negative	Root	2	(+)	33.94	Und.	#VALUE!	Negative		6.35	4.95	4.72	4.835	4.45	0.779528	0.942797	12	24	19	55
Interstocks II	M. × E. SP2	AFL-BGC695	Leaves	3	(+)	14.41	20.3	6.81533	CLas	Interstock bark	3	(+)	20.61	25.29	5.35775	CLas	Scion bark	3	(+)	22.36	22.03	6.31	CLas	Rootstock bark	3	(+)	20.28	25.56	5.27888	CLas	Root	3	(+)	20.8	23.29	5.94195	CLas		10.2	8.95	7.91	8.43	5.8	0.877451	0.733249	12	31	65	108
Interstocks II	M. × E. SP2	AFL-BGC695	Leaves	4	(+)	19.91	18.6	7.3119	CLas	Interstock bark	4	(+)	21.22	29.99	3.98488	CLas	Scion bark	4	(+)	19.53	22.95	6.04127	CLas	Rootstock bark	4	(+)	20.95	29.1	4.24485	CLas	Root	4	(+)	21.78	25.37	5.33438	CLas		11.42	11.2	9.15	10.175	7.89	0.980736	0.862295	11	34	91	136
Interstocks II	M. × E. SP2	AFL-BGC695	Leaves	5	(+)	19.23	18.2	7.42874	CLas	Interstock bark	5	(+)	24.09	26.57	4.98386	CLas	Scion bark	5	(+)	18.73	22.68	6.12013	CLas	Rootstock bark	5	(+)	19.72	25.82	5.20294	CLas	Root	5	(+)	19.85	23.97	5.74332	CLas		10.26	9	7.8	8.4	5.2	0.877193	0.666667	11	26	70	107
Interstocks II	M. × E. SP2	AFL-BGC695	Leaves	6	(+)	19.25	18.6	7.3119	CLas	Interstock bark	6	(+)	22.81	29.83	4.03162	CLas	Scion bark	6	(+)	19.98	23.47	5.88937	CLas	Rootstock bark	6	(+)	21.59	25.32	5.34899	CLas	Root	6	(+)	20.62	24.13	5.69659	CLas		10.62	10.26	9.42	9.84	8.84	0.966102	0.938429	11	41	63	115
Interstocks II	M. × E. SP2	AFL-BGC695	Leaves	7	(+)	19.72	18	7.48716	CLas	Interstock bark	7	(+)	20.59	21	6.61086	CLas	Scion bark	7	(+)	20.13	22.97	6.03542	CLas	Rootstock bark	7	(+)	21.3	26.71	4.94297	CLas	Root	7	(+)	18.95	23.47	5.88937	CLas		9.07	8.7	8.447	8.5735	5.6	0.959206	0.662957	12	12.5	40	64.5
Interstocks II	M. × E. SP2	AFL-BGC695	Leaves	8	(+)	19.99	18.1	7.45795	CLas	Interstock bark	8	(+)	20.71	24.8	5.50088	CLas	Scion bark	8	(+)	20.03	22.68	6.12013	CLas	Rootstock bark	8	(+)	21.18	26.25	5.07734	CLas	Root	8	(+)	21.17	24.7	5.53009	CLas		10.67	8.58	6.85	7.715	5.88	0.804124	0.858394	12	25	60	97
Interstocks II	M. × E. SP2	AFL-BGC695	Leaves	9	(+)	19.25	18	7.48716	CLas	Interstock bark	9	(+)	21.38	25.26	5.36651	CLas	Scion bark	9	(+)	20.18	22.03	6.31	CLas	Rootstock bark	9	(+)	21.72	25.31	5.35191	CLas	Root	9	(+)	Und.	23.52	5.87477	CLas		11.03	9.94	8.77	9.355	6.45	0.901179	0.735462	11	31	74	116
Interstocks II	M. × E. SP2	AFL-BGC695	Leaves	13	(+)	21.71	22.6	6.1435	CLas	Interstock bark	13	(+)	20.84	32.61	3.21958	CLas	Scion bark	13	(+)	21.55	25.41	5.3227	CLas	Rootstock bark	13	(+)	20.8	27.89	4.59829	CLas	Root	13	(+)	21.67	Und.	#VALUE!	Negative		9.82	8.7	5.85	7.275	3.79	0.885947	0.647863	11	32	58	101
Interstocks II	M. × E. SP2	AFL-BGC695	Leaves	14	(+)	19.66	18.2	7.42874	CLas	Interstock bark	14	(+)	21.3	25.56	5.27888	CLas	Scion bark	14	(+)	20.68	24.11	5.70243	CLas	Rootstock bark	14	(+)	21.37	27.35	4.75603	CLas	Root	14	(+)	18.16	23.63	5.84264	CLas		12.44	11.05	9.07	10.06	7.23	0.888264	0.797133	12	33	95	140
				Mean			18.5664	7.32173						27.4391	4.73						23.45	5.89522						26.564	4.98562						23.9033	5.7628			10.0982	9.05364	7.62882	8.34123	5.94091	0.892505	0.777898	11.4545	30.5909	63.0909	105.136
				SD			1.6765	0.489705						3.77197	1.10179						1.20395	0.351674						1.23215	0.35991						0.737852	0.215526			1.57244	1.69679	1.57472	1.58215	1.56921	0.0623305	0.108449	0.522233	9.05764	21.2059	26.0462
				SE			0.505483	0.147652						1.13729	0.332203						0.363005	0.106034						0.389639	0.113813						0.245951	0.0718422			0.474107	0.511602	0.474795	0.477036	0.473134	0.0187934	0.0326986	0.157459	2.73098	6.39382	7.85322
Interstocks II	M. Australis	ARLxLLA-FDC6	Leaves	1	(-)	20.69	36.4	2.11252	Negative	Interstock bark	1	(-)	21.68	Und.	#VALUE!	Negative	Scion bark	1	(-)	21.09	38.16	1.59842	Negative	Rootstock bark	1	(-)	21.95	Und.	#VALUE!	Negative	Root	1	(-)	20.22	Und.	#VALUE!	Negative		8.83	8.28	6.2	7.24	6.86	0.937712	1.10645	15	28	29	72
Interstocks II	M. Australis	ARLxLLA-FDC6	Leaves	2	(-)	20.07	35.2	2.46304	Negative	Interstock bark	2	(-)	20.71	39.4	1.23622	Negative	Scion bark	2	(-)	19.12	Und.	#VALUE!	Negative	Rootstock bark	2	(-)	23.01	Und.	#VALUE!	Negative	Root	2	(-)	21.29	Und.	#VALUE!	Negative		8.35	5.14	4.51	4.825	4.15	0.615569	0.920177	10	35	21	66
Interstocks II	M. Australis	ARLxLLA-FDC6	Leaves	7	(+)	21.58	36	2.22936	Negative	Interstock bark	7	(+)	22.35	34.45	2.68212	Negative	Scion bark	7	(+)	21.32	Und.	#VALUE!	Negative	Rootstock bark	7	(+)	20.85	36.24	2.15926	Negative	Root	7	(+)	23.62	Und.	#VALUE!	Negative	(+) used (-)	9.9	6.77	5.95	6.36	6	0.683838	1.0084	14	36	57	107
				Mean																																			9.02667	6.73	5.55333	6.14167	5.67	0.745707	1.01168	13	33	35.6667	81.6667
				SD																																			0.793494	1.57038	0.912159	1.22221	1.38481	0.169749	0.0931803	2.64575	4.3589	18.9033	22.1435
				SE																																			0.458124	0.906661	0.526635	0.705646	0.799521	0.0980049	0.0537977	1.52753	2.51661	10.9138	12.7845
Interstocks II	M. Australis	ARLxLLA-FDC6	Leaves	1	(+)	20.23	18.6	7.3119	CLas	Interstock bark	1	(+)	20.5	38.66	1.45237	Negative	Scion bark	1	(+)	21.67	25.51	5.29349	CLas	Rootstock bark	1	(+)	20.98	Und.	#VALUE!	Negative	Root	1	(+)	23.23	37.25	1.86424	Negative		10.38	10	8.29	9.145	10.5	0.963391	1.26659	13	37	73	123
Interstocks II	M. Australis	ARLxLLA-FDC6	Leaves	2	(+)	20.39	19.7	6.99059	CLas	Interstock bark	2	(+)	21.59	23.35	5.92443	CLas	Scion bark	2	(+)	20.86	23.46	5.89229	CLas	Rootstock bark	2	(+)	20	25.82	5.20294	CLas	Root	2	(+)	25.67	24.7	5.53009	CLas		13.51	9.45	8.06	8.755	6.51	0.699482	0.807692	11	35	78	124
Interstocks II	M. Australis	ARLxLLA-FDC6	Leaves	3	(+)	19	17.8	7.54558	CLas	Interstock bark	3	(+)	21.06	36.6	2.0541	Negative	Scion bark	3	(+)	19.43	26.03	5.1416	CLas	Rootstock bark	3	(+)	22.14	Und.	#VALUE!	Negative	Root	3	(+)	23.3	Und.	#VALUE!	Negative		10	9.65	6.74	8.195	8.62	0.965	1.27893	12	26	66	104
Interstocks II	M. Australis	ARLxLLA-FDC6	Leaves	4	(+)	16.57	21.8	6.37718	CLas	Interstock bark	4	(+)	22.65	24.69	5.53301	CLas	Scion bark	4	(+)	19.76	24.51	5.58559	CLas	Rootstock bark	4	(+)	22.6	27.83	4.61582	CLas	Root	4	(+)	22.52	22.97	6.03542	CLas		12.22	9.98	8.86	9.42	8	0.816694	0.902935	11	36	74	121
Interstocks II	M. Australis	ARLxLLA-FDC6	Leaves	5	(+)	18.48	18.6	7.3119	CLas	Interstock bark	5	(+)	21.18	Und.	#VALUE!	Negative	Scion bark	5	(+)	21.24	26.88	4.89331	CLas	Rootstock bark	5	(+)	20.26	Und.	#VALUE!	Negative	Root	5	(+)	23.64	Und.	#VALUE!	Negative		9.67	8.68	6.04	7.36	5.7	0.897622	0.943709	11	33	55	99
Interstocks II	M. Australis	ARLxLLA-FDC6	Leaves	6	(+)	20.56	18.9	7.22427	CLas	Interstock bark	6	(+)	20.86	26	5.15036	CLas	Scion bark	6	(+)	21.04	25.51	5.29349	CLas	Rootstock bark	6	(+)	19.67	22.15	6.27495	CLas	Root	6	(+)	21.74	23.57	5.86016	CLas		15.53	6.2	5.83	6.015	6.3	0.399227	1.08062	10	36	53	99
Interstocks II	M. Australis	ARLxLLA-FDC6	Leaves	8	(+)	30.26	19.3	7.10743	CLas	Interstock bark	8	(+)	20.95	30.57	3.81546	CLas	Scion bark	8	(+)	20.32	22.44	6.19024	CLas	Rootstock bark	8	(+)	18.32	Und.	#VALUE!	Negative	Root	8	(+)	24.76	Und.	#VALUE!	Negative		10.97	9.23	8.26	8.745	7	0.841386	0.847458	10	40	68	118
Interstocks II	M. Australis	ARLxLLA-FDC6	Leaves	9	(+)	18.59	19	7.19506	CLas	Interstock bark	9	(+)	21.12	22.86	6.06755	CLas	Scion bark	9	(+)	21.5	25.43	5.31686	CLas	Rootstock bark	9	(+)	21.53	27.49	4.71513	CLas	Root	9	(+)	27.35	31.03	3.6811	CLas		12.75	8.43	6.22	7.325	6.85	0.661176	1.10129	12	35	60	107
Interstocks II	M. Australis	ARLxLLA-FDC6	Leaves	10	(+)	21.04	19.9	6.93217	CLas	Interstock bark	10	(+)	22.11	36.29	2.14465	Negative	Scion bark	10	(+)	19.52	24.26	5.65861	CLas	Rootstock bark	10	(+)	24.06	Und.	#VALUE!	Negative	Root	10	(+)	21.23	33.79	2.8749	CLas		9.13	6.5	5.25	5.875	6	0.711939	1.14286	10	33	47	90
Interstocks II	M. Australis	ARLxLLA-FDC6	Leaves	11	(+)	19.65	19.8	6.96138	CLas	Interstock bark	11	(+)	23.36	23.2	5.96824	CLas	Scion bark	11	(+)	20.75	25.74	5.22631	CLas	Rootstock bark	11	(+)	23.83	Und.	#VALUE!	Negative	Root	11	(+)	22.11	27.33	4.76187	CLas		9.73	7.75	6.51	7.13	8.95	0.796506	1.37481	10	36	63	109
Interstocks II	M. Australis	ARLxLLA-FDC6	Leaves	12	(+)	21.04	17.7	7.57479	CLas	Interstock bark	12	(+)	20.98	27.97	4.57492	CLas	Scion bark	12	(+)	24.19	28.6	4.3909	CLas	Rootstock bark	12	(+)	22.2	29.33	4.17767	CLas	Root	12	(+)	22.67	33.95	2.82817	CLas		10.6	9	6.6	7.8	8.1	0.849057	1.22727	11	36	75	122
Interstocks II	M. Australis	ARLxLLA-FDC6	Leaves	13	(+)	23.23	19.6	7.0198	CLas	Interstock bark	13	(+)	21.47	32.93	3.12611	CLas	Scion bark	13	(+)	22.29	23.75	5.80759	CLas	Rootstock bark	13	(+)	23.47	Und.	#VALUE!	Negative	Root	13	(+)	22.49	34.15	2.76975	Negative		10.85	8.64	6.12	7.38	6.08	0.796313	0.993464	10	38	54	102
				Mean			19.225	7.12934						26.4463	5.02001						25.1767	5.39086						26.524	4.9973						28.1914	4.51024			11.2783	8.62583	6.89833	7.76208	7.38417	0.783149	1.08063	10.9167	35.0833	63.8333	109.833
				SD			1.09056	0.318552						3.7347	1.09091						1.64341	0.480041						2.74499	0.801812						4.72786	1.38101			1.88025	1.24928	1.16441	1.14072	1.45867	0.154395	0.184152	0.996205	3.44986	10.116	11.464
				SE			0.314817	0.0919581						1.32042	0.385693						0.474412	0.138576						1.2276	0.358581						1.78696	0.521971			0.542782	0.360636	0.336136	0.329297	0.421082	0.0445701	0.0531602	0.28758	0.995888	2.92024	3.30938
Interenxertos II	M. papuana	BRFLxNWL-FDC2	Leaves	1	(-)	20.25	32.7	3.19329	CLas	Interstock bark	1	(-)	20.52	Und.	#VALUE!	Negative	Scion bark	1	(-)	20.66	36.59	2.05702	Negative	Rootstock bark	1	(-)	19.87	36.22	2.1651	Negative	Root	1	(-)	23.73	Und.	#VALUE!	Negative		9.59	8.2	8.6	8.4	6.22	0.855057	0.723256	10	14	51.5	75.5
Interenxertos II	M. papuana	BRFLxNWL-FDC2	Leaves	5	(-)	19.04	34	2.81356	Negative	Interstock bark	5	(-)	20.54	Und.	#VALUE!	Negative	Scion bark	5	(-)	21.6	Und.	#VALUE!	Negative	Rootstock bark	5	(-)	20.3	37.27	1.85839	Negative	Root	5	(-)	21.31	Und.	#VALUE!	Negative		9.99	5.03	4.88	4.955	4.34	0.503504	0.889344	9	14	38	61
				Mean																																			9.79	6.615	6.74	6.6775	5.28	0.67928	0.8063	9.5	14	44.75	68.25
				SD																																			0.282843	2.24153	2.63044	2.43598	1.32936	0.248586	0.117442	0.707107	0	9.54594	10.253
				SE																																			0.2	1.585	1.86	1.7225	0.94	0.175777	0.0830442	0.5	0	6.75	7.25
Interenxertos II	M. papuana	BRFLxNWL-FDC2	Leaves	12	(+)	19.47	20.5	6.75691	CLas	Interstock bark	12	(+)	20.34	22.84	6.0734	CLas	Scion bark	12	(+)	20.46	21	6.61086	CLas	Rootstock bark	12	(+)	20.62	24.07	5.71411	CLas	Root	12	(+)	26.03	23.52	5.87477	CLas		11.36	8.49	7.73	8.11	6.38	0.747359	0.825356	10	14	47	71
Interenxertos II	M. papuana	BRFLxNWL-FDC2	Leaves	13	(+)	19.34	19	7.19506	CLas	Interstock bark	13	(+)	20.74	21.84	6.3655	CLas	Scion bark	13	(+)	20.55	22.43	6.19316	CLas	Rootstock bark	13	(+)	22.04	23.03	6.0179	CLas	Root	13	(+)	23.49	23.26	5.95071	CLas		10.8	7.69	7.69	7.69	9.9	0.712037	1.28739	12	6	79	97
Interenxertos II	M. papuana	BRFLxNWL-FDC2	Leaves	14	(+)	19.76	19	7.19506	CLas	Interstock bark	14	(+)	19.08	25.57	5.27596	CLas	Scion bark	14	(+)	20.75	22.75	6.09969	CLas	Rootstock bark	14	(+)	23.31	25.29	5.35775	CLas	Root	14	(+)	24.95	22.38	6.20776	CLas		11.08	8.56	8.56	8.56	6.18	0.772563	0.721963	11	11	81	103
Interenxertos II	M. papuana	BRFLxNWL-FDC2	Leaves	15	(+)	19.6	19.8	6.96138	CLas	Interstock bark	15	(+)	21.28	26.22	5.0861	CLas	Scion bark	15	(+)	21.51	23.94	5.75209	CLas	Rootstock bark	15	(+)	19.85	23.17	5.977	CLas	Root	15	(+)	21.83	23.57	5.86016	CLas		9.3	6.62	6.62	6.62	6.36	0.711828	0.960725	11	7	48	66
				Mean			19.575	7.0271						24.1175	5.70024						22.53	6.16395						23.89	5.76669						23.1825	5.97335			10.635	7.84	7.65	7.745	7.205	0.735947	0.948857	11	9.5	63.75	84.25
				SD			0.722842	0.211142						2.10945	0.616169						1.20932	0.353244						1.0409	0.304046						0.551989	0.161236			0.918894	0.904028	0.795194	0.82988	1.79892	0.029577	0.245952	0.816497	3.69685	18.7861	18.4639
				SE			0.361421	0.105571						1.05472	0.308084						0.604662	0.176622						0.520449	0.152023						0.275994	0.080618			0.459447	0.452014	0.397597	0.41494	0.899458	0.0147885	0.122976	0.408248	1.84842	9.39304	9.23196
Interstocks II	M. warbugiana	NGL-FCD7	Leaves	7	(-)	19.85	37.3	1.84963	Negative	Interstock bark	7	(-)	24.26	Und.	#VALUE!	Negative	Scion bark	7	(-)	23.07	Und.	#VALUE!	Negative	Rootstock bark	7	(-)	22.89	36.87	1.97523	Negative	Root	7	(-)	26.5	36.04	2.21768	Negative		6.48	3.58	3.68	3.63	2.94	0.552469	0.798913	10	34	6	50
Interstocks II	M. warbugiana	NGL-FCD7	Leaves	8	(-)	19.39	Und.	#VALUE!	Negative	Interstock bark	8	(-)	21.97	37.44	1.80874	Negative	Scion bark	8	(-)	24.47	Und.	#VALUE!	Negative	Rootstock bark	8	(-)	22.28	Und.	#VALUE!	Negative	Root	8	(-)	21.81	Und.	#VALUE!	Negative		8.86	4.86	4.1	4.48	3.64	0.548533	0.887805	9	36	17	62
Interstocks II	M. warbugiana	NGL-FCD7	Leaves	9	(-)	21.13	Und.	#VALUE!	Negative	Interstock bark	9	(-)	21.94	Und.	#VALUE!	Negative	Scion bark	9	(-)	22.41	Und.	#VALUE!	Negative	Rootstock bark	9	(-)	23.23	Und.	#VALUE!	Negative	Root	9	(-)	22.23	Und.	#VALUE!	Negative		9.44	6.28	5.72	6	6.1	0.665254	1.06643	10	36	39	85
Interstocks II	M. warbugiana	NGL-FCD7	Leaves	10	(-)	19.91	Und.	#VALUE!	Negative	Interstock bark	10	(-)	22.38	Und.	#VALUE!	Negative	Scion bark	10	(-)	34	37.63	1.75324	Negative	Rootstock bark	10	(-)	22.93	Und.	#VALUE!	Negative	Root	10	(-)	22.03	Und.	#VALUE!	Negative		8.83	4.9	4.2	4.55	5.16	0.554926	1.22857	9	28	15	52
Interstocks II	M. warbugiana	NGL-FCD7	Leaves	11	(-)	20.38	Und.	#VALUE!	Negative	Interstock bark	11	(-)	21.96	Und.	#VALUE!	Negative	Scion bark	11	(-)	23.17	Und.	#VALUE!	Negative	Rootstock bark	11	(-)	21.42	Und.	#VALUE!	Negative	Root	11	(-)	22.89	35.4	2.40462	Negative		7.58	4.75	4.28	4.515	4.13	0.626649	0.964953	11	33	16	60
				Mean																																			8.238	4.874	4.396	4.635	4.394	0.589566	0.989335	9.8	33.4	18.6	61.8
				SD																																			1.19433	0.957539	0.775422	0.854239	1.24995	0.0533003	0.166089	0.83666	3.28634	12.2188	13.9356
				SE																																			0.53412	0.428224	0.346779	0.382027	0.558996	0.0238366	0.0742771	0.374166	1.46969	5.46443	6.23217
Interstocks II	M. warbugiana	NGL-FCD7	Leaves	1	(+)	20.86	19.53	7.04025	CLas	Interstock bark	1	(+)	20.83	26.01	5.14744	CLas	Scion bark	1	(+)	21.75	25.66	5.24967	CLas	Rootstock bark	1	(+)	21.79	26.43	5.02476	CLas	Root	1	(+)	20.79	22.05	6.30416	CLas		9.03	6.09	5.18	5.635	6.4	0.674419	1.23552	10	35	42	87
Interstocks II	M. warbugiana	NGL-FCD7	Leaves	2	(+)	20.05	Und.	#VALUE!	Negative	Interstock bark	2	(+)	20.87	33.84	2.8603	CLas	Scion bark	2	(+)	21.48	Und.	#VALUE!	Negative	Rootstock bark	2	(+)	23.55	Und.	#VALUE!	Negative	Root	2	(+)	22.5	Und.	#VALUE!	Negative		8.31	5.33	4.53	4.93	3.76	0.641396	0.830022	11	24	19	54
Interstocks II	M. warbugiana	NGL-FCD7	Leaves	3	(+)	18.01	17.28	7.69747	CLas	Interstock bark	3	(+)	21.37	26.22	5.0861	CLas	Scion bark	3	(+)	22.01	22.03	6.31	CLas	Rootstock bark	3	(+)	23.41	26.91	4.88455	CLas	Root	3	(+)	21.22	24.66	5.54177	CLas		9.09	6.12	5.92	6.02	5.33	0.673267	0.900338	12	31	14	57
Interstocks II	M. warbugiana	NGL-FCD7	Leaves	4	(+)	20.31	32.23	3.33058	CLas	Interstock bark	4	(+)	23.73	Und.	#VALUE!	Negative	Scion bark	4	(+)	20.92	36.53	2.07455	Negative	Rootstock bark	4	(+)	22.32	Und.	#VALUE!	Negative	Root	4	(+)	23.73	Und.	#VALUE!	Negative		8.52	5.28	3.93	4.605	3.58	0.619718	0.910941	11	35	12	58
Interstocks II	M. warbugiana	NGL-FCD7	Leaves	5	(+)	20.03	33.33	3.00927	CLas	Interstock bark	5	(+)	22.11	Und.	#VALUE!	Negative	Scion bark	5	(+)	20.35	Und.	#VALUE!	Negative	Rootstock bark	5	(+)	22.47	Und.	#VALUE!	Negative	Root	5	(+)	22.58	32.97	3.11442	CLas		9.09	5.06	4.59	4.825	4.17	0.556656	0.908497	11	30	32	73
Interstocks II	M. warbugiana	NGL-FCD7	Leaves	5.1	(+)	19.58	36.9	1.96647	Negative	Interstock bark	5.1	(+)	21.19	Und.	#VALUE!	Negative	Scion bark	5.1	(+)	20.78	Und.	#VALUE!	Negative	Rootstock bark	5.1	(+)	21.83	Und.	#VALUE!	Negative	Root	5.1	(+)	22.61	Und.	#VALUE!	Negative		8.75	5.47	4.65	5.06	5.08	0.625143	1.09247	12	36	32	80
Interstocks II	M. warbugiana	NGL-FCD7	Leaves	6	(+)	17.97	37.78	1.70942	Negative	Interstock bark	6	(+)	20.62	35.97	2.23812	Negative	Scion bark	6	(+)	18.89	Und.	#VALUE!	Negative	Rootstock bark	6	(+)	21.31	Und.	#VALUE!	Negative	Root	6	(+)	22.04	Und.	#VALUE!	Negative		9.71	5.72	5.04	5.38	7.27	0.589083	1.44246	10	36	45	91
Interstocks II	M. warbugiana	NGL-FCD7	Leaves	7	(+)	21.79	Und.	#VALUE!	Negative	Interstock bark	7	(+)	24.19	Und.	#VALUE!	Negative	Scion bark	7	(+)	21.94	Und.	#VALUE!	Negative	Rootstock bark	7	(+)	24.4	Und.	#VALUE!	Negative	Root	7	(+)	21.7	Und.	#VALUE!	Negative		8.26	4.59	4	4.295	4.1	0.55569	1.025	9	35	19	63
Interstocks II	M. warbugiana	NGL-FCD7	Leaves	8	(+)	19.09	18.1	7.45795	CLas	Interstock bark	8	(+)	22.2	29.2	4.21564	CLas	Scion bark	8	(+)	22.79	24.24	5.66446	CLas	Rootstock bark	8	(+)	25.86	27.77	4.63334	CLas	Root	8	(+)	23.01	Und.	#VALUE!	Negative		7.55	3.98	3.06	3.52	4.57	0.527152	1.49346	11	27	14	52
Interstocks II	M. warbugiana	NGL-FCD7	Leaves	9	(+)	19.25	21.96	6.33044	CLas	Interstock bark	9	(+)	20.15	23.98	5.7404	CLas	Scion bark	9	(+)	20.24	36.94	1.95479	Negative	Rootstock bark	9	(+)	20.46	25.95	5.16497	CLas	Root	9	(+)	21.24	23.7	5.82219	CLas		9.8	6.38	5.6	5.99	4.32	0.65102	0.771429	10	38	37	85
Interstocks II	M. warbugiana	NGL-FCD7	Leaves	10	(+)	20.3	35.96	2.24104	Negative	Interstock bark	10	(+)	21.85	Und.	#VALUE!	Negative	Scion bark	10	(+)	21.81	Und.	#VALUE!	Negative	Rootstock bark	10	(+)	21.56	Und.	#VALUE!	Negative	Root	10	(+)	22.27	Und.	#VALUE!	Negative		7.9	4.37	3.76	4.065	3.58	0.553165	0.952128	10	23	15	48
Interstocks II	M. warbugiana	NGL-FCD7	Leaves	11	(+)	20.62	35.12	2.48641	Negative	Interstock bark	11	(+)	23.05	Und.	#VALUE!	Negative	Scion bark	11	(+)	21.44	Und.	#VALUE!	Negative	Rootstock bark	11	(+)	22.69	Und.	#VALUE!	Negative	Root	11	(+)	23.59	38.12	1.61011	Negative		8.09	5.14	3.29	4.215	4.55	0.635352	1.38298	10	39	27	76
Interstocks II	M. warbugiana	NGL-FCD7	Leaves	12	(+)	20.53	37.79	1.7065	Negative	Interstock bark	12	(+)	23.08	Und.	#VALUE!	Negative	Scion bark	12	(+)	19.66	Und.	#VALUE!	Negative	Rootstock bark	12	(+)	20.81	Und.	#VALUE!	Negative	Root	12	(+)	24.93	Und.	#VALUE!	Negative		9.31	4.94	5.03	4.985	5.38	0.530612	1.06958	12	34	25	71
Interstocks II	M. warbugiana	NGL-FCD7	Leaves	13	(+)	19.32	20	6.90296	CLas	Interstock bark	13	(+)	22.58	27.99	4.56908	CLas	Scion bark	13	(+)	24.86	26.49	5.00723	CLas	Rootstock bark	13	(+)	22.19	27.33	4.76187	CLas	Root	13	(+)	23.49	29.82	4.03454	CLas		8.04	4.11	3.61	3.86	3.69	0.511194	1.02216	9	37	11	57
Interstocks II	M. warbugiana	NGL-FCD7	Leaves	14	(+)	20.06	35.99	2.23228	Negative	Interstock bark	14	(+)	20.47	Und.	#VALUE!	Negative	Scion bark	14	(+)	19.68	Und.	#VALUE!	Negative	Rootstock bark	14	(+)	20.67	33.21	3.04432	CLas	Root	14	(+)	20.88	36.61	2.05118	Negative		9.48	6.38	5.72	6.05	8.92	0.672996	1.55944	11	35	59	105
Interstocks II	M. warbugiana	NGL-FCD7	Leaves	15	(+)	19.85	17.61	7.60108	CLas	Interstock bark	15	(+)	23.31	23.19	5.97116	CLas	Scion bark	15	(+)	22.44	21.54	6.45313	CLas	Rootstock bark	15	(+)	23.06	23.37	5.91858	CLas	Root	15	(+)	21.96	24.42	5.61188	CLas		8.77	4.16	3.78	3.97	3.3	0.474344	0.873016	10	27	15	52
Interstocks II	M. warbugiana	NGL-FCD7	Leaves	16	(+)	21.09	19.92	6.92633	CLas	Interstock bark	16	(+)	21.83	25.24	5.37236	CLas	Scion bark	16	(+)	22.26	25.51	5.29349	CLas	Rootstock bark	16	(+)	20.92	32.84	3.1524	CLas	Root	16	(+)	22.85	31.04	3.67818	CLas		8.8	5.03	4.5	4.765	3.68	0.571591	0.817778	10	33	12	55
Interstocks II	M. warbugiana	NGL-FCD7	Leaves	17	(+)	19.04	18.78	7.25932	CLas	Interstock bark	17	(+)	21.26	26.22	5.0861	CLas	Scion bark	17	(+)	21.21	25.6	5.2672	CLas	Rootstock bark	17	(+)	23.39	27.05	4.84366	CLas	Root	17	(+)	22.36	26.47	5.01307	CLas		8.2	5.22	6.2	5.71	5.26	0.636585	0.848387	9	35	20	64
Interstocks II	M. warbugiana	NGL-FCD7	Leaves	18	(+)	18.47	18.6	7.3119	CLas	Interstock bark	18	(+)	24.85	27.92	4.58953	CLas	Scion bark	18	(+)	22.29	24.43	5.60896	CLas	Rootstock bark	18	(+)	25.15	37.86	1.68605	Negative	Root	18	(+)	35.04	Und.	#VALUE!	Negative		7.96	4.38	4.64	4.51	3.99	0.550251	0.859914	11	34	20	65
				Mean			21.5764	6.4425						26.981	4.86381						24.4375	5.60677						27.2063	4.79801						26.8912	4.89003			8.62273	5.07364	4.63727	4.85545	4.39	0.586018	0.967404	10.3636	32.9091	20.8182	64.0909
				SD			5.69355	1.66309						3.02544	0.883731						1.79043	0.522985						2.64796	0.77347						3.92111	1.14536			0.645013	0.8568	1.0054	0.879254	0.936194	0.0687238	0.214057	0.924416	3.72705	11.0256	12.4696
				SE			1.71667	0.50144						0.956728	0.27946						0.633014	0.184903						0.936197	0.273463						1.38632	0.404945			0.194479	0.258335	0.303138	0.265105	0.282273	0.020721	0.0645405	0.278722	1.12375	3.32434	3.75973
[truncated: 3 more columns]
