# Supplementary material for: Can an HLB-resistant interstock block the long-distance movement of ‘Candidatus Liberibacter asiaticus’ within citrus trees?
Source: Front Plant Sci. 2026 Mar 25;17:1733981. doi: 10.3389/fpls.2026.1733981 (PMC13057377; doi:10.3389/fpls.2026.1733981)
Supplement: Supplementary file 3 [file Table1.xlsx]

## Sheet: Sheet1
	Gene	Annotation	Primer	Primer sequence (5`- 3`)	Efficiency	Slope	2	Reference
	Endogenous targets
	GAPC2	Glyceraldehyde-3-Phosphate dehydrogenase C2	GAPC2_F	TCTTGCCTGCTTTGAATGGA	99.201	3.521	0.998	Mafra et al., 2012
			GAPC2_R	TGTGAGGTCAACCACTGCGACAT
	ACT	Actin-2	ACT_F	CCCTTCCTCATGCCATTCTTC	105.100	3.200	0.996	Mafra et al., 2012
			ACT_R	CGGCTGTGGTGGTAAACATGT
	Targets
	WRKY70	Transcription factor WRKY70	WRKY70_F	TCAGCAGCAGCAGGCGAATTCTT	100.694	-3305	0.993	Mafra et al., 2013
			WRKY70_R	GTCCTTCGCCGCCGGTCTCT
	WRKY25	Transcription factor WRKY25	WRKY25_F	GGGCATCGGCAGTGGCTCATC	98.846	-3350	0.992	Mafra et al., 2013
			WRKY25_R	GCCGCTGCCCTGCAACATTTC
	RLP7	Disease resistance family protein	RLP7_F	GGCTCAACGGCACCATTCCA	104.760	-3213	0.991	Mafra et al., 2013
			RLP7_R	TGAGGGATCGCTCCTCCGAGTT
	USP	Universal stress protein	USP_F	GCAGTGGGCTGCAGATAACGT	100.513	-3310	0.997	Mafra et al., 2013
			USP_R	CCAGAGCTGCTGCTCGCCTT
	GSL1	Callose synthase	GSL1_F	CCCAAGTATTCCGGCCCTTT	105.700	-3912	0.995	Oliveira et al., 2019
			GSL1_R	CACGGGGGTCAAGACAATCA
	GSL5	Callose synthase	GSL5_F	CAGGTGTATGGGCAGCAGAA	103.398	-3243	0.995	Oliveira et al., 2019
			GSL5_R	CATCCCTCCCCAAGTGAACC
	NPR1	Nonexpressor of PR genes 1	NPR1_F	TGTAATCTTGTTTAAATGAGCCTCTTG	99.99	-3324	0.968	Oliveira et al., 2019
			NPR1_R	TGCAGCCTTAGTGAGCCGCT
	PR2	Pathogenesis-related protein 2	PR2_F	TTCCACTGCCATCGAAACTG	110.99	-3103	0.994	Francis et al., 2009
			PR2_R	TGTAATCTTGTTTAAATGAGCCTCTTG
